# Supplementary material for: Emergence of Antifungal Resistant Subclades in the Global Predominant Phylogenetic Population of Candida albicans
Source: Microbiol Spectr. 2023 Jan 26;11(1):e03807-22. doi: 10.1128/spectrum.03807-22 (PMC9927326; doi:10.1128/spectrum.03807-22)
Supplement: Supplemental file 2 — Supplemental material. Download spectrum.03807-22-s0002.xlsx, XLSX file, 0.2 MB [file spectrum.03807-22-s0002.xlsx]

## Sheet: Table S01
Table S1. A comprehensive summary for characters of 370 C. albicans isolates collected in this study and 181 global genomes involved as comparators, including each isolates’ genomic data source, phylogenetic characters, antifungal susceptibility phenotypes, geographic and clinical origins, and mutations observed on genes associated with antifungal resistance.
Strain ID no.	Genomic data sources	Phylogenetic clades	Minimum inhibitory concentration/Interpretation									Number of azoles that were					Number of drugs that were					Country (city)	Specimen type	Genes associated with azole resistance				Genes associated with echinocandin resistance			Genes associated with flucytosine resistance		Genes associated with polyene resistance
			Fluconazole	Voriconazole	Itraconazole	Posaconazole	Caspofungin	Micafungin	Anidulafungin	5-Flucytosine	Amphotericin B	R	I	SDD	NWT	I/SDD/R/NWT	R	I	SDD	NWT	I/SDD/R/NWT			ERG111-4	ERG35-7	ERG248	TAC19,10	GSC111-13	GSL114	GSL214	FUR115	FCA116	ERG217	ERG518	ERG619
F0154	This study	Clade 1	0.12/S	0.008/S	0.015/WT	0.015/WT	0.03/S	0.015/S	0.015/S	0.06/WT	0.25/WT	0	0	0	0	0	0	0	0	0	0	China (Guangzhou)	Blood	G472R	WT	WT	WT	WT	WT	N1576H,I1403T,A1397V,V296I	R101C	D36G	WT	WT	WT
F0168	This study	Clade 1	0.5/S	0.008/S	0.03/WT	0.03/WT	0.03/S	0.008/S	0.03/S	0.06/WT	0.25/WT	0	0	0	0	0	0	0	0	0	0	China (Nanchang)	Blood	WT	WT	WT	WT	WT	WT	N1576H,I1403T,A1397V,N400S,V296I	WT	D36G	WT	V6A	WT
F0184	This study	Clade 1	0.25/S	0.008/S	0.03/WT	0.015/WT	0.03/S	0.008/S	0.015/S	0.06/WT	0.25/WT	0	0	0	0	0	0	0	0	0	0	China (Qingdao)	Blood	WT	WT	WT	WT	WT	WT	N1576H,I1403T,A1397V,V296I	WT	D36G	WT	V6A	P255S
F0207	This study	Clade 1	0.25/S	0.008/S	0.03/WT	0.015/WT	0.03/S	0.015/S	0.06/S	0.12/WT	0.25/WT	0	0	0	0	0	0	0	0	0	0	China (Nanning)	Blood	WT	WT	WT	WT	WT	WT	WT	R101C	D36G	WT	WT	WT
F0252	This study	Clade 1	0.5/S	0.008/S	0.06/WT	0.015/WT	0.015/S	0.015/S	0.015/S	0.06/WT	0.5/WT	0	0	0	0	0	0	0	0	0	0	China (Qingdao)	Blood	WT	WT	WT	WT	WT	WT	N1576H,I1403T,A1397V,V296I	WT	D36G	WT	WT	P255S
F0253	This study	Clade 1	0.5/S	0.008/S	0.03/WT	0.015/WT	0.03/S	0.015/S	0.03/S	0.06/WT	0.25/WT	0	0	0	0	0	0	0	0	0	0	China (Qingdao)	Blood	WT	WT	WT	WT	WT	WT	N1576H,I1403T,A1397V,V296I	WT	D36G	WT	V6A	P255S
F0254	This study	Clade 1	0.5/S	0.008/S	0.03/WT	0.015/WT	0.03/S	0.008/S	0.015/S	0.06/WT	0.25/WT	0	0	0	0	0	0	0	0	0	0	China (Qingdao)	Blood	WT	WT	WT	WT	WT	WT	N1576H,I1403T,A1397V,V296I	WT	D36G	WT	WT	P255S
F0255	This study	Clade 1	0.5/S	0.008/S	0.03/WT	0.015/WT	0.03/S	0.008/S	0.06/S	0.06/WT	0.5/WT	0	0	0	0	0	0	0	0	0	0	China (Qingdao)	Blood	WT	WT	WT	WT	WT	WT	N1576H,I1403T,A1397V,V296I	WT	D36G	WT	V6A	P255S
F0261	This study	Clade 1	0.25/S	0.008/S	0.03/WT	0.015/WT	0.12/S	0.008/S	0.12/S	0.06/WT	0.5/WT	0	0	0	0	0	0	0	0	0	0	China (Wenzhou)	Blood	WT	WT	WT	WT	WT	WT	I1403T,A1397V,V296I	WT	D36G	WT	V6A	WT
F0312	This study	Clade 1	256/R	8/R	16/NWT	8/NWT	0.06/S	0.015/S	0.06/S	0.5/WT	0.5/WT	0	2	0	2	4	2	0	0	2	4	China (Guangzhou)	Ascitic fluid	WT	WT	WT	WT	WT	WT	N1576H,I1403T,A1397V,V296I	R101C	D36G	WT	WT	WT
F0401	This study	Clade 1	16/R	0.12/S	0.25/NWT	0.25/NWT	0.03/S	0.015/S	0.015/S	0.06/WT	0.5/WT	0	1	0	2	3	1	0	0	2	3	China (Shenyang)	Blood	F145L,A114V	WT	WT	H263Y	WT	WT	N1576H,I1403T,A1397V,V296I	R101C	WT	WT	WT	WT
F3184	This study	Clade 1	16/R	0.25/I	0.5/NWT	0.5/NWT	0.06/S	0.015/S	0.015/S	0.12/WT	0.5/WT	1	1	0	2	4	1	1	0	2	4	China (Harbin)	Ascitic fluid	F145L,A114V	WT	WT	H263Y	WT	WT	N1576H,I1403T,A1397V,V296I	R101C	WT	WT	WT	WT
F3294	This study	Clade 1	0.25/S	0.008/S	0.03/WT	0.03/WT	0.03/S	0.015/S	0.06/S	0.06/WT	1/WT	0	0	0	0	0	0	0	0	0	0	China (Urumqi)	Blood	WT	WT	WT	WT	WT	WT	N1576H,I1403T,A1397V,V296I	WT	WT	WT	V6A	WT
CEC2020	Ropars et al.20	Clade 1	-/-	-/-	-/-	-/-	-/-	-/-	-/-	-/-	-/-	-	-	-	-	-	-	-	-	-	-	Morocco	Superficial	WT	WT	WT	WT	WT	WT	N1576H,I1403T,A1397V,V296I	R101C	D36G	WT	WT	WT
CEC3529	Ropars et al.20	Clade 1	-/-	-/-	-/-	-/-	-/-	-/-	-/-	-/-	-/-	-	-	-	-	-	-	-	-	-	-	France	Commensal	WT	WT	WT	WT	WT	W1358*	S916L,Y721C,V296I	WT	WT	WT	WT	WT
CEC3544	Ropars et al.20	Clade 1	-/-	-/-	-/-	-/-	-/-	-/-	-/-	-/-	-/-	-	-	-	-	-	-	-	-	-	-	Belgium	Commensal	WT	WT	WT	WT	WT	WT	N1576H,I1403T,A1397V,V296I	R101C	D36G	WT	WT	WT
CEC3560	Ropars et al.20	Clade 1	-/-	-/-	-/-	-/-	-/-	-/-	-/-	-/-	-/-	-	-	-	-	-	-	-	-	-	-	Niger	Superficial	WT	WT	WT	WT	WT	WT	N1576H,I1403T,A1397V,V296I	R101C	D36G	WT	WT	WT
CEC3603	Ropars et al.20	Clade 1	-/-	-/-	-/-	-/-	-/-	-/-	-/-	-/-	-/-	-	-	-	-	-	-	-	-	-	-	Morocco	Commensal	WT	WT	WT	WT	WT	V142A	I1403T,A1397V,F1177L,V296I	R101C	WT	WT	WT	WT
CEC3605	Ropars et al.20	Clade 1	-/-	-/-	-/-	-/-	-/-	-/-	-/-	-/-	-/-	-	-	-	-	-	-	-	-	-	-	Morocco	Commensal	WT	WT	WT	WT	WT	WT	N1576H,I1403T,A1397V,V296I	R101C	WT	WT	WT	WT
CEC3609	Ropars et al.20	Clade 1	-/-	-/-	-/-	-/-	-/-	-/-	-/-	-/-	-/-	-	-	-	-	-	-	-	-	-	-	Morocco	Commensal	WT	WT	WT	WT	WT	WT	N1576H,I1403T,A1397V,V296I	R101C	D36G	WT	WT	WT
CEC3617	Ropars et al.20	Clade 1	-/-	-/-	-/-	-/-	-/-	-/-	-/-	-/-	-/-	-	-	-	-	-	-	-	-	-	-	Morocco	Commensal	WT	WT	WT	WT	WT	WT	N1576H,I1403T,A1397V,V296I	R101C	D36G	WT	WT	WT
CEC3621	Ropars et al.20	Clade 1	-/-	-/-	-/-	-/-	-/-	-/-	-/-	-/-	-/-	-	-	-	-	-	-	-	-	-	-	Brazil	Commensal	WT	WT	WT	T374I	WT	WT	N1576H,I1403T,A1397V,V296I	R101C	D36G	WT	WT	WT
CEC3636	Ropars et al.20	Clade 1	-/-	-/-	-/-	-/-	-/-	-/-	-/-	-/-	-/-	-	-	-	-	-	-	-	-	-	-	Morocco	Commensal	WT	WT	WT	WT	WT	WT	N1576H,I1403T,A1397V,N1127S,V296I	R101C	D36G	WT	WT	WT
CEC3658	Ropars et al.20	Clade 1	-/-	-/-	-/-	-/-	-/-	-/-	-/-	-/-	-/-	-	-	-	-	-	-	-	-	-	-	France	Superficial	WT	WT	WT	WT	WT	WT	N1576H,I1403T,A1397V,V296I	R101C	WT	WT	WT	WT
CEC3660	Ropars et al.20	Clade 1	-/-	-/-	-/-	-/-	-/-	-/-	-/-	-/-	-/-	-	-	-	-	-	-	-	-	-	-	France	Superficial	WT	WT	WT	WT	WT	K736N	N1576H,I1403T,A1397V,V296I	R101C	WT	WT	WT	WT
CEC3662	Ropars et al.20	Clade 1	-/-	-/-	-/-	-/-	-/-	-/-	-/-	-/-	-/-	-	-	-	-	-	-	-	-	-	-	France	Invasive	WT	T127A	WT	WT	WT	WT	N1576H,I1403T,A1397V,V296I	R101C	D36G	WT	WT	WT
CEC3672	Ropars et al.20	Clade 1	-/-	-/-	-/-	-/-	-/-	-/-	-/-	-/-	-/-	-	-	-	-	-	-	-	-	-	-	France	Invasive	WT	WT	WT	L695F	WT	WT	N1576H,I1403T,A1397V,V296I	R101C	D36G	WT	WT	WT
CEC3673	Ropars et al.20	Clade 1	-/-	-/-	-/-	-/-	-/-	-/-	-/-	-/-	-/-	-	-	-	-	-	-	-	-	-	-	France	Invasive	WT	WT	WT	WT	WT	WT	N1576H,I1403T,A1397V,V296I	R101C	D36G	WT	WT	WT
CEC3678	Ropars et al.20	Clade 1	-/-	-/-	-/-	-/-	-/-	-/-	-/-	-/-	-/-	-	-	-	-	-	-	-	-	-	-	France	Superficial	WT	WT	WT	WT	WT	WT	I1403T,A1397V,	WT	D36G	WT	WT	WT
CEC3679	Ropars et al.20	Clade 1	-/-	-/-	-/-	-/-	-/-	-/-	-/-	-/-	-/-	-	-	-	-	-	-	-	-	-	-	France	Superficial	WT	WT	WT	WT	WT	WT	N1576H,I1403T,A1397V,V296I	R101C	D36G	WT	WT	WT
CEC3682	Ropars et al.20	Clade 1	-/-	-/-	-/-	-/-	-/-	-/-	-/-	-/-	-/-	-	-	-	-	-	-	-	-	-	-	France	Invasive	WT	WT	WT	WT	WT	WT	N1576H,I1403T,A1397V,V296I	R101C	D36G	WT	WT	WT
CEC4032	Ropars et al.20	Clade 1	-/-	-/-	-/-	-/-	-/-	-/-	-/-	-/-	-/-	-	-	-	-	-	-	-	-	-	-	UK	Superficial	WT	WT	WT	WT	WT	WT	N1576H,I1403T,A1397V,V296I	R101C	D36G	WT	WT	WT
CEC4035	Ropars et al.20	Clade 1	-/-	-/-	-/-	-/-	-/-	-/-	-/-	-/-	-/-	-	-	-	-	-	-	-	-	-	-	UK	Superficial	WT	WT	WT	WT	WT	WT	N1576H,I1403T,A1397V,V296I	R101C	WT	WT	WT	WT
CEC4106	Ropars et al.20	Clade 1	-/-	-/-	-/-	-/-	-/-	-/-	-/-	-/-	-/-	-	-	-	-	-	-	-	-	-	-	Senegal	Superficial	WT	WT	I443M	WT	WT	WT	N1576H,I1403T,A1397V,V296I	R101C	WT	WT	WT	WT
CEC4107	Ropars et al.20	Clade 1	-/-	-/-	-/-	-/-	-/-	-/-	-/-	-/-	-/-	-	-	-	-	-	-	-	-	-	-	Senegal	Superficial	WT	WT	I443M	WT	WT	WT	N1576H,I1403T,A1397V,V296I	R101C	WT	WT	WT	WT
CEC4108	Ropars et al.20	Clade 1	-/-	-/-	-/-	-/-	-/-	-/-	-/-	-/-	-/-	-	-	-	-	-	-	-	-	-	-	Senegal	Superficial	WT	WT	WT	WT	WT	WT	N1576H,I1403T,A1397V,V296I	R101C	D36G	WT	WT	WT
CEC4256	Ropars et al.20	Clade 1	-/-	-/-	-/-	-/-	-/-	-/-	-/-	-/-	-/-	-	-	-	-	-	-	-	-	-	-	France	Superficial	WT	WT	WT	WT	WT	K101R	N1576H,I1403T,A1397V,V296I	WT	WT	L74*	WT	WT
CEC4259	Ropars et al.20	Clade 1	-/-	-/-	-/-	-/-	-/-	-/-	-/-	-/-	-/-	-	-	-	-	-	-	-	-	-	-	France	Invasive	WT	W228*	WT	WT	WT	L53I	N1576H,I1403T,A1397V,V296I	R101C	WT	WT	WT	WT
CEC4479	Ropars et al.20	Clade 1	-/-	-/-	-/-	-/-	-/-	-/-	-/-	-/-	-/-	-	-	-	-	-	-	-	-	-	-	Unknown	Food spoilage	WT	WT	WT	WT	WT	WT	N1576H,I1403T,A1397V,V296I	R101C	WT	WT	WT	WT
CEC4480	Ropars et al.20	Clade 1	-/-	-/-	-/-	-/-	-/-	-/-	-/-	-/-	-/-	-	-	-	-	-	-	-	-	-	-	Unknown	Food spoilage	WT	WT	WT	WT	WT	WT	N1576H,I1403T,A1397V,V296I	WT	D36G	WT	WT	WT
CEC4484	Ropars et al.20	Clade 1	-/-	-/-	-/-	-/-	-/-	-/-	-/-	-/-	-/-	-	-	-	-	-	-	-	-	-	-	Unknown	Food spoilage	WT	WT	WT	WT	WT	WT	WT	R101C	D36G	WT	WT	WT
CEC4488	Ropars et al.20	Clade 1	-/-	-/-	-/-	-/-	-/-	-/-	-/-	-/-	-/-	-	-	-	-	-	-	-	-	-	-	Unknown	Food spoilage	L17F	WT	WT	WT	WT	WT	N1576H,I1403T,A1397V,V296I	WT	WT	WT	WT	WT
CEC4489	Ropars et al.20	Clade 1	-/-	-/-	-/-	-/-	-/-	-/-	-/-	-/-	-/-	-	-	-	-	-	-	-	-	-	-	Unknown	Food spoilage	WT	WT	WT	WT	WT	WT	WT	WT	WT	WT	WT	WT
CEC4496	Ropars et al.20	Clade 1	-/-	-/-	-/-	-/-	-/-	-/-	-/-	-/-	-/-	-	-	-	-	-	-	-	-	-	-	Unknown	Food spoilage	WT	WT	WT	WT	WT	WT	N1576H,I1403T,A1397V,V296I	WT	D36G	WT	WT	WT
CEC4499	Ropars et al.20	Clade 1	-/-	-/-	-/-	-/-	-/-	-/-	-/-	-/-	-/-	-	-	-	-	-	-	-	-	-	-	Unknown	Food spoilage	WT	WT	WT	WT	WT	WT	N1576H,I1403T,A1397V,V296I	WT	D36G	WT	WT	WT
CEC4500	Ropars et al.20	Clade 1	-/-	-/-	-/-	-/-	-/-	-/-	-/-	-/-	-/-	-	-	-	-	-	-	-	-	-	-	Unknown	Food spoilage	V159I	WT	WT	WT	WT	WT	N1576H,I1403T,A1397V,V296I	WT	D36G	WT	WT	WT
CEC718	Ropars et al.20	Clade 1	-/-	-/-	-/-	-/-	-/-	-/-	-/-	-/-	-/-	-	-	-	-	-	-	-	-	-	-	France	Superficial	S405F,P236S,Y132H	WT	WT	A736T	WT	WT	WT	R101C	D36G	WT	WT	WT
SC5314	Ropars et al.20	Clade 1	0.5/S	0.008/S	0.03/WT	0.015/WT	0.03/S	0.015/S	0.03/S	0.06/WT	0.25/WT	0	0	0	0	0	0	0	0	0	0	USA	Invasive	WT	WT	WT	WT	WT	WT	WT	WT	D36G	WT	WT	WT
CEC3616	Ropars et al.20	Clade 10	-/-	-/-	-/-	-/-	-/-	-/-	-/-	-/-	-/-	-	-	-	-	-	-	-	-	-	-	Morocco	Commensal	D153E	WT	K362R	N896S,I895T	WT	E448V,E448D,S660L,E758K,T893P,T893K,D898E,T1083R	N1576H,I1403T,A1397V,L600I,	WT	D36G	WT	WT	WT
CEC3706	Ropars et al.20	Clade 10	-/-	-/-	-/-	-/-	-/-	-/-	-/-	-/-	-/-	-	-	-	-	-	-	-	-	-	-	France	Superficial	D153E	WT	K362R	N896S,I895T	WT	E448V,E448D,S660L,E758K,T893P,T893K,D898E,T1083R	N1576H,I1403T,A1397V,P1115S,L600I,	WT	D36G	WT	WT	WT
CEC3711	Ropars et al.20	Clade 10	-/-	-/-	-/-	-/-	-/-	-/-	-/-	-/-	-/-	-	-	-	-	-	-	-	-	-	-	France	Superficial	R163K,D153E	WT	K362R	N896S,I895T	WT	E448V,E448D,S660L,E758K,T893P,T893K,D898E,T1083R	L600I,	WT	D36G	WT	WT	WT
F0212	This study	Clade 11	0.5/S	0.008/S	0.015/WT	0.015/WT	0.015/S	0.015/S	0.03/S	0.06/WT	0.5/WT	0	0	0	0	0	0	0	0	0	0	China (Guangzhou)	Blood	WT	WT	WT	N896S,C858Y,N823K,I558V,F189S	G24E	WT	S1376N,R1203K	WT	D36G,E128V	WT	V6A	WT
F0271	This study	Clade 11	1/S	0.06/S	0.12/WT	0.12/NWT	0.03/S	0.03/S	0.12/S	0.06/WT	1/WT	0	0	0	1	1	0	0	0	1	1	China (Chongqing)	Blood	WT	WT	WT	N896S	WT	WT	S1376N	WT	D36G,E128V	WT	WT	WT
F0342	This study	Clade 11	0.5/S	0.008/S	0.06/WT	0.03/WT	0.03/S	0.015/S	0.03/S	0.06/WT	0.5/WT	0	0	0	0	0	0	0	0	0	0	China (Lishui)	Blood	WT	WT	WT	N896S,C858Y,N823K,I558V,F189S	V1825A,G24E	WT	S1376N	WT	D36G,E128V	WT	WT	WT
F0395	This study	Clade 11	0.5/S	0.008/S	0.06/WT	0.03/WT	0.03/S	0.015/S	0.06/S	0.06/WT	0.5/WT	0	0	0	0	0	0	0	0	0	0	China (Changsha)	Blood	WT	WT	WT	N896S,C858Y,N823K,I558V,F189S	G24E	WT	S1376N	WT	D36G,E128V	WT	V6A	WT
CEC1426	Ropars et al.20	Clade 11	-/-	-/-	-/-	-/-	-/-	-/-	-/-	-/-	-/-	-	-	-	-	-	-	-	-	-	-	France	Superficial	WT	WT	WT	N896S,C858Y,N823K,I558V,F189S	G24E	WT	WT	WT	D36G,E128V	WT	V6A	WT
CEC3494	Ropars et al.20	Clade 11	-/-	-/-	-/-	-/-	-/-	-/-	-/-	-/-	-/-	-	-	-	-	-	-	-	-	-	-	Belgium	Commensal	WT	WT	WT	N896S,C858Y,N823K,I558V,F189S	D1144N,G24E	WT	S1376N,	WT	WT	WT	V6A	WT
CEC3547	Ropars et al.20	Clade 11	-/-	-/-	-/-	-/-	-/-	-/-	-/-	-/-	-/-	-	-	-	-	-	-	-	-	-	-	Belgium	Commensal	WT	WT	WT	N896S,C858Y,N823K,I558V,F189S	G24E	WT	S1376N,	WT	D36G,E128V	WT	V6A	WT
CEC3561	Ropars et al.20	Clade 11	-/-	-/-	-/-	-/-	-/-	-/-	-/-	-/-	-/-	-	-	-	-	-	-	-	-	-	-	Belgium	Commensal	WT	WT	WT	N896S,C858Y,N823K,I558V,F189S	G24E	WT	S1376N,	WT	D36G,E128V	WT	V6A	WT
CEC3601	Ropars et al.20	Clade 11	-/-	-/-	-/-	-/-	-/-	-/-	-/-	-/-	-/-	-	-	-	-	-	-	-	-	-	-	Belgium	Commensal	WT	WT	WT	N896S,C858Y,N823K,I558V,F189S	G24E	WT	S1376N,	WT	D36G,E128V	WT	V6A	WT
CEC3618	Ropars et al.20	Clade 11	-/-	-/-	-/-	-/-	-/-	-/-	-/-	-/-	-/-	-	-	-	-	-	-	-	-	-	-	Belgium	Commensal	WT	WT	WT	N896S,C858Y,N823K,I558V,F189S	WT	WT	S1376N,	WT	D36G,E128V	WT	V6A	WT
CEC3638	Ropars et al.20	Clade 11	-/-	-/-	-/-	-/-	-/-	-/-	-/-	-/-	-/-	-	-	-	-	-	-	-	-	-	-	Belgium	Commensal	WT	WT	WT	F189S	G24E	WT	S1376N,	WT	D36G,E128V	WT	WT	WT
CEC3704	Ropars et al.20	Clade 11	-/-	-/-	-/-	-/-	-/-	-/-	-/-	-/-	-/-	-	-	-	-	-	-	-	-	-	-	France	Superficial	WT	WT	WT	N896S,C858Y,N823K,I558V,F189S	G24E	WT	WT	WT	D36G,E128V	WT	V6A	WT
CEC4492	Ropars et al.20	Clade 11	-/-	-/-	-/-	-/-	-/-	-/-	-/-	-/-	-/-	-	-	-	-	-	-	-	-	-	-	Unknown	Food spoilage	WT	WT	WT	N896S,C858Y,N823K,I558V,F189S	G24E	WT	S1376N,	WT	D36G,E128V	WT	V6A	WT
CEC4495	Ropars et al.20	Clade 11	-/-	-/-	-/-	-/-	-/-	-/-	-/-	-/-	-/-	-	-	-	-	-	-	-	-	-	-	Unknown	Food spoilage	WT	WT	WT	N896S,C858Y,N823K,I558V,F189S	G37S	WT	S1376N,	T191I	D36G,E128V	WT	V6A	WT
CEC4525	Ropars et al.20	Clade 11	-/-	-/-	-/-	-/-	-/-	-/-	-/-	-/-	-/-	-	-	-	-	-	-	-	-	-	-	France	Superficial	R467I,Y132H,T123I,Y64H	WT	T74I	P971S,N896S,H263Y	R647G,G24E	WT	A1531V,S1376N,	WT	D36G,E128V	WT	WT	T200A
F0144	This study	Clade 12	0.25/S	0.008/S	0.03/WT	0.015/WT	0.015/S	0.015/S	0.06/S	0.06/WT	0.25/WT	0	0	0	0	0	0	0	0	0	0	China (Shenyang)	Blood	V488I,E266D	WT	A307V,V171I,I88V,T74K	N896S,A377V,F189S,N174D,M170I,K87N	WT	E448V,E448D,Q556K,E758K,T893P,T893K,D898E	N1576H,I1403T,A1397V,E1367G,L842M,V296I,P71A	WT	D36G,V122M	WT	WT	WT
F0145	This study	Clade 12	0.5/S	0.008/S	0.015/WT	0.015/WT	0.06/S	0.015/S	0.06/S	0.06/WT	0.25/WT	0	0	0	0	0	0	0	0	0	0	China (Shenyang)	Blood	V488I,E266D	WT	A307V,V171I,I88V	N896S,A377V,F189S,N174D,M170I,K87N	WT	E448V,E448D,E758K,T893P,T893K,D898E	N1576H,I1403T,A1397V,E1367G,L842M,V296I,P71A	G159V	D36G,V122M	WT	WT	WT
F0190	This study	Clade 12	0.5/S	0.008/S	0.06/WT	0.03/WT	0.06/S	0.008/S	0.06/S	0.06/WT	0.5/WT	0	0	0	0	0	0	0	0	0	0	China (Dalian)	Ascitic fluid	V488I,E266D	WT	A307V,V171I,I88V,T74K	N896S,A377V,F189S,N174D,M170I,K87N	WT	E448V,E448D,E758K,T893P,T893K,D898E	N1576H,I1403T,A1397V,E1367G,L842M,P71A	WT	D36G,V122M	WT	WT	WT
F0220	This study	Clade 12	0.25/S	0.008/S	0.03/WT	0.015/WT	0.03/S	0.015/S	0.03/S	0.06/WT	0.25/WT	0	0	0	0	0	0	0	0	0	0	China (Shijiazhuang)	Blood	E266D	WT	A307V,V171I,T74K	N896S,A377V,F189S,N174D,M170I,K87N	WT	E448V,E448D,E758K,T893P,T893K,D898E	N1576H,I1403T,A1397V,E1367G,L842M,P71A	WT	D36G,V122M	WT	WT	WT
F0325	This study	Clade 12	0.5/S	0.008/S	0.03/WT	0.015/WT	0.015/S	0.008/S	0.015/S	0.06/WT	0.5/WT	0	0	0	0	0	0	0	0	0	0	China (Zhengzhou)	Blood	V488I,E266D	WT	A307V,V171I,I88V	N896S,N174D,M170I,K87N	WT	E448V,E448D,E758K,A790T,T893P,T893K,D898E	N1576H,I1403T,A1397V,E1367G,L842M,V296I,P71A	WT	D36G,V122M	WT	WT	WT
F0365	This study	Clade 12	0.25/S	0.008/S	0.03/WT	0.015/WT	0.03/S	0.015/S	0.06/S	0.06/WT	0.5/WT	0	0	0	0	0	0	0	0	0	0	China (Jinan)	Blood	V488I,E266D	WT	A307V,V171I,I88V,T74K	N896S,A377V,F189S,N174D,M170I,K87N	WT	E448V,E448D,E758K,T893P,T893K,D898E	N1576H,I1403T,A1397V,E1367G,L842M,V296I,P71A	WT	D36G,V122M	WT	WT	WT
F0403	This study	Clade 12	0.5/S	0.015/S	0.03/WT	0.015/WT	0.03/S	0.015/S	0.015/S	0.06/WT	0.5/WT	0	0	0	0	0	0	0	0	0	0	China (Shenyang)	Blood	V488I,E266D	WT	A307V,I88V	N896S,A377V,F189S,N174D,M170I,K87N	A566T	E758K,T893P,T893K,D898E	N1576H,I1403T,A1397V,E1367G,L842M,V296I,P71A	WT	D36G,V122M	WT	WT	WT
CEC2019	Ropars et al.20	Clade 12	-/-	-/-	-/-	-/-	-/-	-/-	-/-	-/-	-/-	-	-	-	-	-	-	-	-	-	-	Niger	Superficial	V488I,E266D	WT	A307V,V171I,I88V,T74I	N896S,A377V,F189S,N174D,M170I,K87N	WT	E448V,E448D,E758K,T893P,T893K,D898E	N1576H,I1403T,A1397V,E1367G,L842M,V296I,P71A,	WT	D36G,V122M	WT	WT	WT
CEC3537	Ropars et al.20	Clade 12	-/-	-/-	-/-	-/-	-/-	-/-	-/-	-/-	-/-	-	-	-	-	-	-	-	-	-	-	Morocco	Commensal	V488I,E266D	WT	A307V,V171I,I88V,T74I	N896S	WT	E448V,E448D,E758K,T893P,T893K,D898E	N1576H,I1403T,A1397V,E1367G,L842M,V296I,P71A,	WT	D36G,V122M	WT	WT	WT
CEC3680	Ropars et al.20	Clade 12	-/-	-/-	-/-	-/-	-/-	-/-	-/-	-/-	-/-	-	-	-	-	-	-	-	-	-	-	France	Invasive	V488I,E266D	WT	A307V,V171I,I88V,T74I	N896S,A377V,F189S,N174D,M170I,K87N	WT	E448V,E448D,E758K,T893P,T893K,D898E	N1576H,I1403T,A1397V,L842M,V296I,P71A,	WT	D36G,V122M	WT	Q50*	WT
CEC3685	Ropars et al.20	Clade 12	-/-	-/-	-/-	-/-	-/-	-/-	-/-	-/-	-/-	-	-	-	-	-	-	-	-	-	-	France	Invasive	V488I,E266D	WT	A307V,V171I,I88V,T74I	N896S,A377V,F189S,N174D,M170I,K87N	WT	E448V,E448D,E758K,T893P,T893K,D898E	N1576H,I1403T,A1397V,E1367G,L842M,V296I,P71A,	WT	D36G,V122M	WT	WT	WT
CEC3686	Ropars et al.20	Clade 12	-/-	-/-	-/-	-/-	-/-	-/-	-/-	-/-	-/-	-	-	-	-	-	-	-	-	-	-	France	Invasive	V488I,H328Y,E266D	WT	A307V,V171I,I88V,T74I	N896S,A377V,F189S,N174D,M170I,K87N	WT	E448V,E448D,E758K,T893P,T893K,D898E	N1576H,I1403T,A1397V,E1367G,L842M,V296I,	WT	D36G,V122M	WT	WT	WT
CEC716	Ropars et al.20	Clade 12	-/-	-/-	-/-	-/-	-/-	-/-	-/-	-/-	-/-	-	-	-	-	-	-	-	-	-	-	France	Superficial	V488I,H328Y,E266D	WT	A307V,V171I,I88V,T74I	N896S,L759S,A377V,F189S,N174D,M170I,K87N	WT	WT	WT	WT	D36G,V122M	WT	WT	WT
CEC4103	Ropars et al.20	Clade 13	-/-	-/-	-/-	-/-	-/-	-/-	-/-	-/-	-/-	-	-	-	-	-	-	-	-	-	-	Senegal	Superficial	E336G	WT	Y243H,A180T	K766N	L1612M	E448V,E448D,L1042F,T1083R,T1257I	S642N,I467T,V296I,R38K,T13A	L121S	D36G	P68S	WT	WT
CEC4104	Ropars et al.20	Clade 13	-/-	-/-	-/-	-/-	-/-	-/-	-/-	-/-	-/-	-	-	-	-	-	-	-	-	-	-	Senegal	Superficial	E336G	WT	Y243H,A180T	K766N	L1612M	E448V,E448D,L1042F,T1083R,T1257I	S642N,I467T,V296I,R38K,T13A	L121S	D36G	P68S	WT	WT
CEC4854	Ropars et al.20	Clade 13	-/-	-/-	-/-	-/-	-/-	-/-	-/-	-/-	-/-	-	-	-	-	-	-	-	-	-	-	Italy	Superficial	E336G	WT	Y243H,A180T	WT	L1612M	E448V,E448D,L1042F,T1083R,T1257I	V296I,R38K	L121S	D36G	P68S	T224A	WT
CEC4855	Ropars et al.20	Clade 13	-/-	-/-	-/-	-/-	-/-	-/-	-/-	-/-	-/-	-	-	-	-	-	-	-	-	-	-	Italy	Superficial	E336G	WT	Y243H,A180T	K766N	L1612M	L1042F,T1083R,T1257I	S642N,I467T,V296I,R38K,T13A	L121S	D36G	WT	WT	WT
CEC4856	Ropars et al.20	Clade 13	-/-	-/-	-/-	-/-	-/-	-/-	-/-	-/-	-/-	-	-	-	-	-	-	-	-	-	-	Angola	Superficial	E336G	WT	Y243H,A180T	K766N	L1612M	E448V,E448D,L1042F,T1083R,T1257I	S642N,I467T,V296I,R38K,T13A	L121S	D36G	P68S	WT	WT
CEC4857	Ropars et al.20	Clade 13	-/-	-/-	-/-	-/-	-/-	-/-	-/-	-/-	-/-	-	-	-	-	-	-	-	-	-	-	Angola	Superficial	E336G	WT	Y243H,A180T	K766N	L1612M	E448V,E448D,L1042F,T1083R,T1257I	S642N,I467T,V296I,R38K,T13A	L121S	D36G	P68S	WT	WT
CEC4858	Ropars et al.20	Clade 13	-/-	-/-	-/-	-/-	-/-	-/-	-/-	-/-	-/-	-	-	-	-	-	-	-	-	-	-	Madagascar	Superficial	E336G	WT	Y243H,A180T	K766N	L1612M	E448V,E448D,L1042F,T1083R,T1257I	V296I,R38K,	L121S	D36G	P68S	WT	WT
CEC4859	Ropars et al.20	Clade 13	-/-	-/-	-/-	-/-	-/-	-/-	-/-	-/-	-/-	-	-	-	-	-	-	-	-	-	-	Madagascar	Superficial	E336G	WT	Y243H,A180T	K766N	L1612M	E448V,E448D,L1042F,T1083R,T1257I	V296I,R38K,	L121S	D36G	P68S	WT	WT
CEC4860	Ropars et al.20	Clade 13	-/-	-/-	-/-	-/-	-/-	-/-	-/-	-/-	-/-	-	-	-	-	-	-	-	-	-	-	China	Superficial	E336G	WT	Y243H,A180T	K766N	L1612M	E448V,E448D,L1042F,T1083R,T1257I	S642N,I467T,V296I,R38K,T13A	L121S	D36G	P68S	WT	WT
CEC4861	Ropars et al.20	Clade 13	-/-	-/-	-/-	-/-	-/-	-/-	-/-	-/-	-/-	-	-	-	-	-	-	-	-	-	-	China	Superficial	E336G	WT	Y243H,A180T	K766N	L1612M	E448V,E448D,L1042F,T1083R,T1257I	S642N,I467T,V296I,R38K,T13A	L121S	D36G	P68S	WT	WT
CEC4864	Ropars et al.20	Clade 13	-/-	-/-	-/-	-/-	-/-	-/-	-/-	-/-	-/-	-	-	-	-	-	-	-	-	-	-	China	Superficial	E336G	WT	Y243H,A180T	K766N	L1612M	E448V,E448D,L1042F,T1083R,T1257I	S642N,I467T,V296I,R38K,T13A	L121S	D36G	P68S	WT	WT
CEC4865	Ropars et al.20	Clade 13	-/-	-/-	-/-	-/-	-/-	-/-	-/-	-/-	-/-	-	-	-	-	-	-	-	-	-	-	China	Superficial	E336G	WT	Y243H,A180T	K766N	L1612M	E448V,E448D,L1042F,T1083R,T1257I	S642N,I467T,V296I,R38K,T13A	L121S	D36G	WT	WT	WT
CEC4877	Ropars et al.20	Clade 13	-/-	-/-	-/-	-/-	-/-	-/-	-/-	-/-	-/-	-	-	-	-	-	-	-	-	-	-	China	Superficial	E336G	WT	Y243H,A180T	K766N	L1612M	E448V,E448D,L1042F,T1083R,T1257I	S642N,I467T,V296I,R38K,T13A	L121S	D36G	WT	WT	WT
CEC4878	Ropars et al.20	Clade 13	-/-	-/-	-/-	-/-	-/-	-/-	-/-	-/-	-/-	-	-	-	-	-	-	-	-	-	-	China	Superficial	E336G	WT	Y243H,A180T	K766N	L1612M	E448V,E448D,L1042F,T1083R,T1257I	S642N,I467T,V296I,R38K,T13A	L121S	D36G	P68S	WT	WT
CEC4879	Ropars et al.20	Clade 13	-/-	-/-	-/-	-/-	-/-	-/-	-/-	-/-	-/-	-	-	-	-	-	-	-	-	-	-	China	Superficial	E336G	WT	Y243H,A180T	K766N	L1612M	E448V,E448D,L1042F,T1083R,T1257I	S642N,I467T,V296I,R38K,T13A	L121S	D36G	WT	WT	WT
CEC4881	Ropars et al.20	Clade 13	-/-	-/-	-/-	-/-	-/-	-/-	-/-	-/-	-/-	-	-	-	-	-	-	-	-	-	-	China	Superficial	E336G	WT	Y243H,A180T	K766N	L1612M	E448V,E448D,L1042F,T1083R,T1257I	S642N,I467T,V296I,R38K,T13A	L121S	D36G	P68S	WT	WT
CEC4882	Ropars et al.20	Clade 13	-/-	-/-	-/-	-/-	-/-	-/-	-/-	-/-	-/-	-	-	-	-	-	-	-	-	-	-	China	Superficial	E336G	WT	Y243H,A180T	K766N	L1612M	E448V,E448D,L1042F,T1083R,T1257I	S642N,I467T,V296I,R38K,T13A	L121S	D36G	P68S	WT	WT
CEC4884	Ropars et al.20	Clade 13	-/-	-/-	-/-	-/-	-/-	-/-	-/-	-/-	-/-	-	-	-	-	-	-	-	-	-	-	China	Superficial	E336G	WT	Y243H,A180T	K766N	L1612M	E448V,E448D,L1042F,T1083R,T1257I	S642N,I467T,V296I,R38K,T13A	L121S	D36G	P68S	WT	WT
CEC4886	Ropars et al.20	Clade 13	-/-	-/-	-/-	-/-	-/-	-/-	-/-	-/-	-/-	-	-	-	-	-	-	-	-	-	-	China	Superficial	E336G	WT	Y243H,A180T	K766N	L1612M	E448V,E448D,L1042F,T1083R,T1257I	S642N,I467T,V296I,R38K,T13A	L121S	D36G	P68S	WT	WT
CEC4887	Ropars et al.20	Clade 13	-/-	-/-	-/-	-/-	-/-	-/-	-/-	-/-	-/-	-	-	-	-	-	-	-	-	-	-	China	Superficial	E336G	WT	Y243H,A180T	K766N	L1612M	E448V,E448D,L1042F,T1083R,T1257I	S642N,I467T,V296I,R38K,T13A	L121S	D36G	P68S	WT	WT
CEC4888	Ropars et al.20	Clade 13	-/-	-/-	-/-	-/-	-/-	-/-	-/-	-/-	-/-	-	-	-	-	-	-	-	-	-	-	China	Superficial	E336G	WT	Y243H,A180T	K766N	L1612M	E448V,E448D,L1042F,T1083R,T1257I	S642N,I467T,V296I,R38K,T13A	L121S	D36G	WT	WT	WT
CEC4889	Ropars et al.20	Clade 13	-/-	-/-	-/-	-/-	-/-	-/-	-/-	-/-	-/-	-	-	-	-	-	-	-	-	-	-	China	Superficial	E336G	WT	Y243H,A180T	K766N	L1612M	E448V,E448D,L1042F,T1083R,T1257I	S642N,I467T,V296I,R38K,T13A	L121S	D36G	P68S	WT	WT
CEC4943	Ropars et al.20	Clade 13	-/-	-/-	-/-	-/-	-/-	-/-	-/-	-/-	-/-	-	-	-	-	-	-	-	-	-	-	India	Superficial	E336G	WT	Y243H,A180T	K766N	L1612M	L1042F,T1083R,T1257I	S642N,I467T,V296I,R38K,T13A	L121S	D36G	P68S	WT	WT
CEC4944	Ropars et al.20	Clade 13	-/-	-/-	-/-	-/-	-/-	-/-	-/-	-/-	-/-	-	-	-	-	-	-	-	-	-	-	India	Superficial	E336G	D14N	Y243H,A180T	WT	L1612M	E448V,E448D,L1042F,T1083R,T1257I	S642N,I467T,V296I,R38K,T13A	L121S	D36G	WT	WT	WT
CEC5019	Ropars et al.20	Clade 13	-/-	-/-	-/-	-/-	-/-	-/-	-/-	-/-	-/-	-	-	-	-	-	-	-	-	-	-	UK	Superficial	E336G	WT	Y243H,A180T	WT	L1612M	E448V,E448D,L1042F,T1083R,T1257I	S711F,S642N,I467T,V296I,R38K,T13A	L121S	D36G	P68S	WT	WT
CEC5020	Ropars et al.20	Clade 13	-/-	-/-	-/-	-/-	-/-	-/-	-/-	-/-	-/-	-	-	-	-	-	-	-	-	-	-	UK	Superficial	E336G	WT	Y243H,A180T	K766N	L1612M	L1042F,T1083R,T1257I	S642N,I467T,V296I,R38K,T13A	L121S	D36G	P68S	WT	WT
CEC5021	Ropars et al.20	Clade 13	-/-	-/-	-/-	-/-	-/-	-/-	-/-	-/-	-/-	-	-	-	-	-	-	-	-	-	-	UK	Superficial	E336G	WT	Y243H,A180T	K766N	L1612M	L1042F,T1083R,T1257I	S642N,I467T,V296I,R38K,T13A	L121S	D36G	P68S	WT	WT
CEC5022	Ropars et al.20	Clade 13	-/-	-/-	-/-	-/-	-/-	-/-	-/-	-/-	-/-	-	-	-	-	-	-	-	-	-	-	UK	Superficial	E336G	WT	Y243H,A180T	K766N	L1612M	E448V,E448D,L1042F,T1083R,T1257I	S642N,I467T,V296I,R38K,T13A	L121S	D36G	P68S	WT	WT
CEC5023	Ropars et al.20	Clade 13	-/-	-/-	-/-	-/-	-/-	-/-	-/-	-/-	-/-	-	-	-	-	-	-	-	-	-	-	UK	Superficial	E336G	WT	Y243H,A180T	K766N	L1612M	E448V,E448D,L1042F,T1083R,T1257I	S642N,I467T,V296I,R38K,T13A	L121S	D36G	P68S	WT	WT
CEC5024	Ropars et al.20	Clade 13	-/-	-/-	-/-	-/-	-/-	-/-	-/-	-/-	-/-	-	-	-	-	-	-	-	-	-	-	UK	Superficial	E336G	WT	Y243H,A180T	WT	L1612M	E448V,E448D,L1042F,T1083R,T1257I	V296I,R38K,	L121S	D36G	P68S	WT	WT
CEC5025	Ropars et al.20	Clade 13	-/-	-/-	-/-	-/-	-/-	-/-	-/-	-/-	-/-	-	-	-	-	-	-	-	-	-	-	UK	Superficial	E336G	WT	Y243H,A180T	WT	L1612M	E448V,E448D,L1042F,T1083R,T1257I	S642N,I467T,V296I,R38K,T13A	L121S	D36G	P68S	WT	WT
CEC5027	Ropars et al.20	Clade 13	-/-	-/-	-/-	-/-	-/-	-/-	-/-	-/-	-/-	-	-	-	-	-	-	-	-	-	-	UK	Superficial	E336G	WT	Y243H,A180T	K766N	L1612M	L1042F,T1083R,T1257I	S642N,I467T,V296I,R38K,T13A	L121S	D36G	P68S	WT	WT
CEC5028	Ropars et al.20	Clade 13	-/-	-/-	-/-	-/-	-/-	-/-	-/-	-/-	-/-	-	-	-	-	-	-	-	-	-	-	UK	Superficial	E336G	WT	Y243H,A180T	K766N	L1612M	E448V,E448D,L1042F,T1083R,T1257I	S642N,I467T,V296I,R38K,T13A	L121S	D36G	P68S	WT	WT
CEC5029	Ropars et al.20	Clade 13	-/-	-/-	-/-	-/-	-/-	-/-	-/-	-/-	-/-	-	-	-	-	-	-	-	-	-	-	UK	Superficial	E336G	WT	Y243H,A180T	WT	L1758F,L1612M	E448V,E448D,L1042F,T1083R,T1257I	S642N,I467T,V296I,R38K,T13A	L121S	D36G	P68S	WT	WT
CEC5030	Ropars et al.20	Clade 13	-/-	-/-	-/-	-/-	-/-	-/-	-/-	-/-	-/-	-	-	-	-	-	-	-	-	-	-	UK	Superficial	E336G	WT	Y243H,A180T	WT	L1612M	E448V,E448D,L1042F,T1083R,T1257I	S642N,I467T,V296I,R38K,T13A	L121S	D36G	P68S	WT	WT
F0123	This study	Clade 14	0.25/S	0.008/S	0.015/WT	0.015/WT	0.03/S	0.015/S	0.015/S	0.06/WT	0.25/WT	0	0	0	0	0	0	0	0	0	0	China (Guangzhou)	Blood	E266D	WT	I88V	T885K,I558V,A430V,A377V,F189S,N174D,M170I,M170V,K87N	WT	E217G,P297S,E448V,E448D,S1057F	N1576H,I1403T,A1397V,V296IW80*	WT	D36G,V105A	WT	WT	WT
F0149	This study	Clade 14	0.5/S	0.008/S	0.03/WT	0.03/WT	0.03/S	0.008/S	0.015/S	0.06/WT	0.5/WT	0	0	0	0	0	0	0	0	0	0	China (Guangzhou)	Blood	E266D	A351V	I88V	G709S,I558V,A377V,F189S,N174D,M170I,K87N	WT	P297S,E448V,E448D,T1083R	N1576H,I1403T,A1397V,V296I	WT	D36G,V105A	WT	WT	WT
F0198	This study	Clade 14	0.25/S	0.008/S	0.015/WT	0.015/WT	0.03/S	0.015/S	0.015/S	0.06/WT	0.25/WT	0	0	0	0	0	0	0	0	0	0	China (Fuzhou)	Blood	E266D	WT	I88V	T885K,I558V,A430V,A377V,F189S,N174D,M170I,M170V,K87N	WT	E217G,P297S,E448V,E448D	N1576H,I1403T,A1397V,V296I	WT	WT	WT	WT	WT
F0205	This study	Clade 14	0.12/S	0.008/S	0.03/WT	0.015/WT	0.03/S	0.015/S	0.12/S	0.06/WT	0.25/WT	0	0	0	0	0	0	0	0	0	0	China (Nanning)	Blood	E266D	WT	I88V	T885K,I558V,A430V,A377V,F189S,N174D,M170I,M170V,K87N	WT	E217G,P297S,E448V,E448D	N1576H,I1403T,A1397V,V296I	WT	D36G,V105A	WT	WT	WT
F0209	This study	Clade 14	0.25/S	0.008/S	0.015/WT	0.015/WT	0.03/S	0.008/S	0.015/S	0.06/WT	0.25/WT	0	0	0	0	0	0	0	0	0	0	China (Nanning)	Blood	E266D	WT	I88V	T885K,I558V,A430V,A377V,M170V	WT	E217G,P297S,E448V,E448D	N1576H,I1403T,A1397V,V296I	WT	WT	WT	WT	WT
F0211	This study	Clade 14	0.25/S	0.008/S	0.015/WT	0.008/WT	0.015/S	0.008/S	0.015/S	0.06/WT	0.25/WT	0	0	0	0	0	0	0	0	0	0	China (Nanning)	Blood	E266D	WT	I88V	T885K,I558V,A430V,A377V,M170V	WT	E217G,P297S,E448V,E448D	N1576H,I1403T,A1397V,V296I	WT	WT	WT	WT	WT
F0213	This study	Clade 14	0.25/S	0.008/S	0.015/WT	0.015/WT	0.03/S	0.008/S	0.12/S	0.06/WT	0.5/WT	0	0	0	0	0	0	0	0	0	0	China (Guangzhou)	Blood	E266D	WT	I88V	T885K,I558V,A430V,A377V,F189S,N174D,M170I,M170V,K87N	WT	E217G,P297S,E448V,E448D	N1576H,I1403T,A1397V,V296I	WT	D36G,V105A	WT	WT	WT
F0315	This study	Clade 14	0.25/S	0.008/S	0.06/WT	0.03/WT	0.06/S	0.008/S	0.06/S	0.06/WT	0.5/WT	0	0	0	0	0	0	0	0	0	0	China (Guangzhou)	Blood	E266D	WT	I88V	T885K,I558V,A430V,A377V,F189S,N174D,M170I,M170V,K87N	WT	E217G,P297S,E448V,E448D	N1576H,I1403T,A1397V,V296I	WT	D36G,V105A	WT	WT	WT
F0323	This study	Clade 14	0.25/S	0.008/S	0.015/WT	0.015/WT	0.03/S	0.008/S	0.015/S	0.06/WT	0.5/WT	0	0	0	0	0	0	0	0	0	0	China (Zhengzhou)	Blood	E266D	WT	I88V	T885K,I558V,A430V,A377V,F189S,N174D,M170I,M170V,K87N	WT	E217G,P297S,E448V,E448D	N1576H,I1403T,A1397V,V296I	WT	D36G,V105A	WT	WT	WT
F0353	This study	Clade 14	0.5/S	0.008/S	0.03/WT	0.015/WT	0.015/S	0.015/S	0.015/S	0.06/WT	0.5/WT	0	0	0	0	0	0	0	0	0	0	China (Taiyuan)	Blood	WT	A351V	I88V	I558V,A377V,F189S,N174D,M170I,K87N	M1730I	E217G,P297S,E448V,E448D,T1083R	N1576H,I1403T,A1397V,V296I	WT	WT	WT	WT	WT
F0381	This study	Clade 14	0.25/S	0.008/S	0.06/WT	0.03/WT	0.06/S	0.015/S	0.06/S	0.06/WT	0.25/WT	0	0	0	0	0	0	0	0	0	0	China (Wuhan)	Ascitic fluid	E266D	E382K,A351V	I88V	I558V,A377V,F189S,N174D,M170I,K87N	WT	E217G,P297S,E448V,E448D,T1083R	N1576H,I1403T,A1397V,K382R,V296I	WT	V105A	WT	V6A	WT
F0391	This study	Clade 14	0.25/S	0.008/S	0.03/WT	0.015/WT	0.03/S	0.008/S	0.015/S	0.06/WT	0.5/WT	0	0	0	0	0	0	0	0	0	0	China (Chongqing)	Ascitic fluid	E266D	WT	I88V	T885K,I558V,A430V,A377V,F189S,N174D,M170I,M170V,K87N	WT	E217G,P297S,E448V,E448D	N1576H,I1403T,A1397V,V296I	WT	D36G,V105A	WT	WT	WT
F0418	This study	Clade 14	0.25/S	0.008/S	0.06/WT	0.03/WT	0.03/S	0.008/S	0.03/S	0.06/WT	1/WT	0	0	0	0	0	0	0	0	0	0	China (Lishui)	Catheter	E266D	WT	I88V	T885K,I558V,A430V,A377V,F189S,N174D,M170I,M170V,K87N	WT	E217G,P297S,E448V,E448D	N1576H,I1403T,A1397V,D818N,V296I	WT	D36G,V105A	WT	WT	WT
F3250	This study	Clade 14	0.25/S	0.008/S	0.06/WT	0.015/WT	0.06/S	0.015/S	0.015/S	0.06/WT	0.25/WT	0	0	0	0	0	0	0	0	0	0	China (Yinchuan )	Blood	E266D	A351V	I88V,T32I	I558V,A377V,F189S,N174D,M170I,K87N	WT	E217G,P297S,E448V,E448D,T1083R	N1576H,I1403T,A1397V,P1179L,V296I	WT	WT	WT	V6A	WT
F3254	This study	Clade 14	0.5/S	0.008/S	0.06/WT	0.03/WT	0.03/S	0.03/S	0.015/S	0.06/WT	0.5/WT	0	0	0	0	0	0	0	0	0	0	China (Yinchuan )	Blood	E266D	A351V	I88V	I558V,A377V,F189S,N174D,M170I,K87N	WT	E217G,P297S,E448V,E448D,T1083R	N1576H,I1403T,A1397V,V296I	WT	D36G,V105A	WT	V6A	WT
F3276	This study	Clade 14	0.25/S	0.008/S	0.06/WT	0.03/WT	0.12/S	0.015/S	0.12/S	0.06/WT	1/WT	0	0	0	0	0	0	0	0	0	0	China (Taiyuan)	Blood	E266D	A351V	I88V	I558V,A377V,F189S,N174D,M170I,K87N	WT	E217G,P297S,E448V,E448D,T1083R	N1576H,I1403T,A1397V,V296I	WT	D36G,V105A	WT	V6A	WT
F3280	This study	Clade 14	0.5/S	0.008/S	0.03/WT	0.015/WT	0.12/S	0.015/S	0.015/S	0.06/WT	0.5/WT	0	0	0	0	0	0	0	0	0	0	China (Taiyuan)	Blood	E266D	A351V	I88V	I558V,A377V,F189S,N174D,M170I,K87N	WT	E217G,P297S,E448V,E448D,T1083R	N1576H,I1403T,A1397V,V296I	WT	D36G,V105A	WT	V6A	T320I
F0126	This study	Clade 15	0.25/S	0.008/S	0.015/WT	0.015/WT	0.03/S	0.015/S	0.015/S	0.06/WT	0.25/WT	0	0	0	0	0	0	0	0	0	0	China (Shenyang)	Blood	WT	A353T,A351V	T74K,W67L	N896S	WT	R411Q,M679I,T893P,T893K,D898E	N1576H,I1403T,A1397V,V296I	WT	D36G	WT	WT	WT
F0131	This study	Clade 15	0.25/S	0.008/S	0.03/WT	0.015/WT	0.06/S	0.008/S	0.06/S	0.06/WT	0.25/WT	0	0	0	0	0	0	0	0	0	0	China (Chongqing)	Blood	WT	A353T,A351V	T74K,W67L	N896S	WT	M679I,T893P,T893K,D898E	N1576H,I1403T,A1397V,V296I	WT	D36G	WT	WT	WT
F0142	This study	Clade 15	0.25/S	0.008/S	0.06/WT	0.03/WT	0.12/S	0.008/S	0.06/S	0.12/WT	0.25/WT	0	0	0	0	0	0	0	0	0	0	China (Wuhan)	Blood	WT	A353T,A351V	T74K,W67L	N896S	WT	M679I,T893P,T893K,D898E	N1576H,I1403T,A1397V,V296I	S8N	D36G	WT	WT	WT
F0152	This study	Clade 15	0.25/S	0.008/S	0.015/WT	0.015/WT	0.015/S	0.008/S	0.015/S	0.06/WT	0.5/WT	0	0	0	0	0	0	0	0	0	0	China (Guangzhou)	Blood	WT	A353T,A351V	T74K,W67L	N896S	WT	M679I,T893P,T893K,D898E	N1576H,I1403T,A1397V,V296I	WT	D36G	WT	WT	WT
F0171	This study	Clade 15	0.5/S	0.008/S	0.03/WT	0.03/WT	0.03/S	0.015/S	0.015/S	0.06/WT	0.25/WT	0	0	0	0	0	0	0	0	0	0	China (Changchun)	Blood	WT	A353T,A351V	T74K,W67L	N896S	WT	M679I,T893P,T893K,D898E	N1576H,I1403T,A1397V,V296I	WT	D36G	WT	WT	WT
F0176	This study	Clade 15	0.25/S	0.008/S	0.015/WT	0.03/WT	0.015/S	0.015/S	0.015/S	0.06/WT	0.25/WT	0	0	0	0	0	0	0	0	0	0	China (Shenyang)	Blood	WT	A353T,A351V	T74K,W67L	N896S	WT	M679I,T893P,T893K,D898E	N1576H,I1403T,A1397V	WT	D36G	WT	WT	WT
F0188	This study	Clade 15	0.25/S	0.008/S	0.015/WT	0.015/WT	0.015/S	0.008/S	0.015/S	0.06/WT	0.25/WT	0	0	0	0	0	0	0	0	0	0	China (Dalian)	Blood	WT	A353T,A351V	T74K,W67L	N896S	WT	M679I,T893P,T893K,D898E	N1576H,I1403T,A1397V,V296I	WT	D36G	WT	WT	WT
F0216	This study	Clade 15	0.5/S	0.008/S	0.03/WT	0.015/WT	0.03/S	0.015/S	0.03/S	0.06/WT	0.25/WT	0	0	0	0	0	0	0	0	0	0	China (Shijiazhuang)	Blood	WT	A353T,A351V	T74K,W67L	N896S	WT	M679I,T893P,T893K,D898E	N1576H,I1403T,A1397V,V296I	WT	D36G	WT	WT	WT
F0217	This study	Clade 15	0.5/S	0.008/S	0.03/WT	0.015/WT	0.03/S	0.008/S	0.03/S	0.06/WT	0.25/WT	0	0	0	0	0	0	0	0	0	0	China (Shijiazhuang)	Blood	WT	A353T,A351V	T74K,W67L	N896S	WT	M679I,T893P,T893K,D898E	N1576H,I1403T,A1397V	WT	D36G	WT	WT	WT
F0223	This study	Clade 15	0.5/S	0.008/S	0.03/WT	0.015/WT	0.03/S	0.008/S	0.015/S	0.06/WT	0.25/WT	0	0	0	0	0	0	0	0	0	0	China (Shijiazhuang)	Blood	WT	A353T,A351V	T74K,W67L	N896S	WT	M679I,T893P,T893K,D898E	N1576H,I1403T,A1397V,V296I	WT	D36G	WT	WT	WT
F0242	This study	Clade 15	0.25/S	0.008/S	0.03/WT	0.015/WT	0.03/S	0.015/S	0.015/S	0.06/WT	0.5/WT	0	0	0	0	0	0	0	0	0	0	China (Nanchang)	Blood	WT	A353T,A351V	T74K,W67L	N896S	WT	M679I,T893P,T893K,D898E	N1576H,I1403T,A1397V,V296I	WT	D36G	WT	WT	WT
F0243	This study	Clade 15	0.25/S	0.008/S	0.03/WT	0.015/WT	0.03/S	0.008/S	0.015/S	0.06/WT	0.5/WT	0	0	0	0	0	0	0	0	0	0	China (Nanchang)	Blood	WT	A353T,A351V	T74K,W67L	N896S	WT	M679I,T893P,T893K,D898E	N1576H,I1403T,A1397V,V296I	WT	D36G	WT	WT	WT
F0292	This study	Clade 15	0.25/S	0.008/S	0.03/WT	0.015/WT	0.03/S	0.008/S	0.03/S	0.06/WT	0.5/WT	0	0	0	0	0	0	0	0	0	0	China (Changchun)	Blood	WT	A353T,A351V	T74K,W67L	N896S	WT	M679I,T893P,T893K,D898E	N1576H,I1403T,A1397V,V296I	WT	D36G	WT	WT	WT
F0302	This study	Clade 15	0.12/S	0.008/S	0.015/WT	0.015/WT	0.015/S	0.015/S	0.015/S	0.06/WT	0.5/WT	0	0	0	0	0	0	0	0	0	0	China (Fuzhou)	Blood	WT	A353T,A351V	T74K,W67L	N896S	WT	M679I,T893P,T893K,D898E	N1576H,I1403T,A1397V	WT	D36G	WT	WT	WT
F0324	This study	Clade 15	0.25/S	0.008/S	0.03/WT	0.015/WT	0.03/S	0.008/S	0.03/S	0.06/WT	0.5/WT	0	0	0	0	0	0	0	0	0	0	China (Zhengzhou)	Blood	WT	A353T,A351V	T74K,W67L	N896S	WT	M679I,T893P,T893K,D898E	I1587M,N1576H,I1403T,A1397V,V296I	WT	D36G	WT	WT	WT
F0331	This study	Clade 15	0.5/S	0.008/S	0.015/WT	0.015/WT	0.015/S	0.015/S	0.03/S	0.06/WT	0.25/WT	0	0	0	0	0	0	0	0	0	0	China (Nanjing)	Blood	WT	A353T,A351V	T74K,W67L	N896S	WT	M679I,T893P,T893K,D898E	N1576H,I1403T,A1397V,V296I	WT	D36G	WT	WT	WT
F0346	This study	Clade 15	0.25/S	0.008/S	0.03/WT	0.015/WT	0.03/S	0.008/S	0.015/S	0.06/WT	0.5/WT	0	0	0	0	0	0	0	0	0	0	China (Lishui)	Blood	WT	A353T,A351V	T74K,W67L	N896S	WT	M679I,T893P,T893K,D898E	N1576H,I1403T,A1397V,V296I	WT	D36G	WT	WT	WT
F0347	This study	Clade 15	0.25/S	0.008/S	0.015/WT	0.015/WT	0.015/S	0.008/S	0.015/S	0.06/WT	0.5/WT	0	0	0	0	0	0	0	0	0	0	China (Lanzhou)	Blood	WT	A353T,A351V	T74K,W67L	N896S	WT	M679I,T893P,T893K,D898E	N1576H,I1403T,A1397V,V296I	WT	D36G	WT	WT	WT
F0348	This study	Clade 15	0.25/S	0.008/S	0.015/WT	0.015/WT	0.015/S	0.008/S	0.015/S	0.06/WT	0.5/WT	0	0	0	0	0	0	0	0	0	0	China (Lanzhou)	Blood	WT	A353T,A351V	T74K,W67L	N896S	WT	M679I,T893P,T893K,D898E	N1576H,I1403T,A1397V,V296I	WT	D36G	WT	WT	WT
F0352	This study	Clade 15	0.25/S	0.008/S	0.03/WT	0.015/WT	0.015/S	0.008/S	0.015/S	0.06/WT	0.5/WT	0	0	0	0	0	0	0	0	0	0	China (Taiyuan)	Blood	WT	A353T,A351V	T74K,W67L	N896S	WT	M679I,T893P,T893K,D898E	N1576H,I1403T,A1397V,V296I	WT	D36G	WT	WT	WT
F0359	This study	Clade 15	0.5/S	0.008/S	0.03/WT	0.015/WT	0.015/S	0.008/S	0.015/S	0.06/WT	0.25/WT	0	0	0	0	0	0	0	0	0	0	China (Shenyang)	Blood	G100V	A353T,A351V	T74K,W67L	N896S	WT	M679I,T893P,T893K,D898E	N1576H,I1403T,A1397V,V296I	WT	D36G	WT	WT	WT
F0378	This study	Clade 15	0.25/S	0.008/S	0.03/WT	0.03/WT	0.03/S	0.008/S	0.015/S	0.12/WT	0.5/WT	0	0	0	0	0	0	0	0	0	0	China (Wuhan)	Hydrothorax	WT	A353T,A351V	T74K,W67L	N896S	WT	M679I,T893P,T893K,D898E	N1576H,I1403T,A1397V,V296I	WT	D36G	WT	WT	WT
F0397	This study	Clade 15	0.25/S	0.008/S	0.06/WT	0.015/WT	0.06/S	0.008/S	0.03/S	0.06/WT	0.5/WT	0	0	0	0	0	0	0	0	0	0	China (Changsha)	Blood	WT	A353T,A351V	T74K,W67L	N896S	WT	M679I,T893P,T893K,D898E	N1576H,I1403T,A1397V,V296I	WT	D36G	WT	WT	WT
F0423	This study	Clade 15	32/R	1/R	0.12/WT	0.06/WT	0.5/I	1/R	1/R	0.06/WT	2/WT	0	2	0	0	2	4	1	0	0	5	China (Changsha)	Blood	WT	A353T,A351V	T74K,W67L	N896S	WT	M679I,T893P,T893K,D898E	N1576H,I1403T,A1397V,V296I	WT	D36G	WT	WT	WT
F0425	This study	Clade 15	0.5/S	0.008/S	0.12/WT	0.03/WT	0.06/S	0.015/S	0.12/S	0.12/WT	0.5/WT	0	0	0	0	0	0	0	0	0	0	China (Changsha)	Blood	WT	A353T,A351V	V270I,T74K,W67L	N896S	WT	M679I,T893P,T893K,D898E	N1576H,I1403T,A1397V,V296I	WT	D36G	WT	WT	WT
F3204	This study	Clade 15	2/S	0.03/S	0.25/NWT	0.12/NWT	0.12/S	0.12/S	0.12/S	0.12/WT	0.5/WT	0	0	0	2	2	0	0	0	2	2	China (Kunming)	Blood	WT	A353T,A351V	T74K,W67L	N896S	WT	M679I,T893P,T893K,D898E	N1576H,I1403T,A1397V,V296I	WT	D36G	WT	WT	WT
F3228	This study	Clade 15	0.25/S	0.008/S	0.03/WT	0.015/WT	0.03/S	0.008/S	0.015/S	0.06/WT	0.5/WT	0	0	0	0	0	0	0	0	0	0	China (Yinchuan )	Blood	WT	A353T,A351V	T74K,W67L	N896S	WT	M679I,T893P,T893K,D898E	I1587M,N1576H,I1403T,A1397V,V296I	WT	D36G	WT	WT	WT
F3238	This study	Clade 15	0.25/S	0.008/S	0.06/WT	0.015/WT	0.03/S	0.008/S	0.03/S	0.06/WT	0.5/WT	0	0	0	0	0	0	0	0	0	0	China (Yinchuan )	Blood	WT	A353T,A351V	T74K,W67L	N896S	WT	M679I,T893P,T893K,D898E	N1576H,I1403T,A1397V,V296I	WT	D36G	WT	WT	WT
F3266	This study	Clade 15	0.25/S	0.008/S	0.03/WT	0.015/WT	0.03/S	0.008/S	0.015/S	0.12/WT	0.25/WT	0	0	0	0	0	0	0	0	0	0	China (Taiyuan)	Blood	WT	A353T,A351V	T74K	N896S	WT	T893P,T893K,D898E	N1576H,I1403T,A1397V,H672N	WT	D36G	WT	WT	WT
CEC3550	Ropars et al.20	Clade 16	-/-	-/-	-/-	-/-	-/-	-/-	-/-	-/-	-/-	-	-	-	-	-	-	-	-	-	-	France	Starling	E266D,D153E	WT	K362R,L356F,P201L,P178A,I88V,T74I	N896S,S764N,L695F	WT	S660L,A777V,T893P,T893K,D898E	I1403T,A1397V,I828V,A824T,A687V,V296I,	WT	L13I,D36G	WT	WT	WT
CEC3600	Ropars et al.20	Clade 16	-/-	-/-	-/-	-/-	-/-	-/-	-/-	-/-	-/-	-	-	-	-	-	-	-	-	-	-	France	Starling	E266D,D153E	WT	K362R,L356F,P201L,P178A,I88V,T74I	N896S,S764N,L695F	WT	S660L,A777V,T893P,T893K,D898E	I1403T,A1397V,I828V,A824T,A687V,V296I,	WT	L13I,D36G	WT	WT	WT
CEC3664	Ropars et al.20	Clade 16	-/-	-/-	-/-	-/-	-/-	-/-	-/-	-/-	-/-	-	-	-	-	-	-	-	-	-	-	France	Superficial	E266D,D153E	WT	K362R,L356F,P201L,P178A,I88V,T74I	N896S,S764N,L695F	WT	S660L,A777V,T893P,T893K,D898E	I1403T,A1397V,I828V,A824T,V296I,	WT	L13I,D36G	WT	WT	WT
F0159	This study	Clade 18	0.12/S	0.008/S	0.015/WT	0.008/WT	0.03/S	0.015/S	0.015/S	0.06/WT	0.25/WT	0	0	0	0	0	0	0	0	0	0	China (Guangzhou)	Blood	V488I,H373Y,E266D	WT	A307V,I88V	N896S,I895T	WT	G393E,S660L,M679I,A777V,T893P,T893K,D898E	I1403T,A1397V,V1393A,V296I	WT	G28D,D36G	WT	WT	WT
F0163	This study	Clade 18	0.25/S	0.008/S	0.015/WT	0.015/WT	0.03/S	0.015/S	0.015/S	0.06/WT	0.25/WT	0	0	0	0	0	0	0	0	0	0	China (Chengdu)	Blood	V488I,E266D	WT	A307V,I88V	N896S,I895T	WT	G393E,S660L,M679I,A777V,T893P,T893K,D898E	I1403T,A1397V,V1393A,V296I	WT	G28D,D36G	WT	WT	WT
F0204	This study	Clade 18	1/S	0.015/S	0.06/WT	0.03/WT	0.03/S	0.015/S	0.03/S	0.06/WT	0.25/WT	0	0	0	0	0	0	0	0	0	0	China (Nanning)	Blood	V488I,L276S,E266D	WT	A307V,I88V	N896S,I895T	WT	G393E,S660L,M679I,A777V,T893P,T893K,D898E	I1403T,A1397V,V1393A,V296I	WT	G28D,D36G	WT	WT	WT
F0214	This study	Clade 18	0.5/S	0.008/S	0.06/WT	0.015/WT	0.03/S	0.008/S	0.06/S	0.06/WT	0.25/WT	0	0	0	0	0	0	0	0	0	0	China (Guangzhou)	Ascitic fluid	V488I,E266D	WT	A307V,I88V	N896S,I895T	WT	G393E,S660L,M679I,A777V,T893P,T893K,D898E	V296I	WT	G28D,D36G	WT	WT	WT
F0222	This study	Clade 18	0.25/S	0.008/S	0.015/WT	0.015/WT	0.03/S	0.015/S	0.06/S	0.06/WT	0.25/WT	0	0	0	0	0	0	0	0	0	0	China (Shijiazhuang)	Blood	V437I	A351V	A307V,P300S,I88V	N896S,I895T,L695F,I558V,A377V,F189S,N174D,M170I,L131I,K87N	G24E	G393E,S660L,M679I,A777V,T893P,T893K,D898E	I1403T,A1397V,V1393A,V296I	WT	G28D,D36G,V100M	WT	I334V	WT
F0224	This study	Clade 18	0.25/S	0.008/S	0.015/WT	0.015/WT	0.03/S	0.015/S	0.015/S	0.06/WT	0.5/WT	0	0	0	0	0	0	0	0	0	0	China (Shanghai)	Blood	K342R,E266D	WT	A307V,I88V	N896S,I895T,I558V,A377V,F189S,N174D,M170I,K87N	G24E	G393E,E448V,E448D,S660L,M679I,E758K,A777V,T893P,T893K,D898E	N1576H,I1403T,A1397V,V1393A,V296I	WT	G28D,D36G	WT	WT	WT
F0262	This study	Clade 18	0.5/S	0.008/S	0.03/WT	0.015/WT	0.06/S	0.015/S	0.12/S	0.06/WT	0.25/WT	0	0	0	0	0	0	0	0	0	0	China (Wenzhou)	Blood	V488I,E266D	WT	A307V,I88V	N896S,I895T	WT	G393E,S660L,M679I,A777V,T893P,T893K,D898E	I1403T,A1397V,V1393A,V296I	WT	G28D,D36G	WT	WT	WT
F0264	This study	Clade 18	0.5/S	0.008/S	0.03/WT	0.015/WT	0.03/S	0.008/S	0.06/S	0.06/WT	0.25/WT	0	0	0	0	0	0	0	0	0	0	China (Wenzhou)	Blood	V488I,E266D	WT	A307V,I88V	N896S,I895T	WT	G393E,S660L,M679I,A777V,T893P,T893K,D898E	I1403T,A1397V,V1393A,V296I	WT	G28D,D36G	WT	WT	WT
F0265	This study	Clade 18	0.25/S	0.008/S	0.015/WT	0.015/WT	0.03/S	0.015/S	0.03/S	0.06/WT	0.25/WT	0	0	0	0	0	0	0	0	0	0	China (Urumqi)	Blood	V488I,E266D	F123S	A307V,I88V	N896S,I895T	WT	G393E,S660L,M679I,A777V,T893P,T893K,D898E	I1403T,A1397V,V1393A	WT	G28D,D36G	WT	WT	A343V
F0269	This study	Clade 18	0.5/S	0.008/S	0.03/WT	0.015/WT	0.06/S	0.015/S	0.06/S	0.06/WT	0.25/WT	0	0	0	0	0	0	0	0	0	0	China (Chongqing)	Blood	V488I,E266D	WT	A307V,I88V	N896S,I895T	WT	G393E,S660L,M679I,A777V,T893P,T893K,D898E	I1403T,A1397V,V1393A,V296I	WT	G28D,D36G	WT	WT	WT
F0320	This study	Clade 18	0.5/S	0.008/S	0.06/WT	0.015/WT	0.015/S	0.015/S	0.015/S	0.06/WT	0.5/WT	0	0	0	0	0	0	0	0	0	0	China (Chengdu)	Blood	V488I,E266D	WT	A307V,I88V	N896S,I895T	WT	G393E,S660L,M679I,A777V,T893P,T893K,D898E	I1403T,A1397V,V1393A,V296I	WT	G28D,D36G	WT	WT	A343V
F0321	This study	Clade 18	0.5/S	0.008/S	0.03/WT	0.015/WT	0.03/S	0.015/S	0.015/S	64/NWT	0.25/WT	0	0	0	0	0	0	0	0	1	1	China (Chengdu)	Blood	V488I,E266D	WT	A307V,I88V	N896S,I895T	WT	G393E,S660L,M679I,A777V,T893P,T893K,D898E	I1403T,A1397V,V1393A,V296I	WT	G28D,D36G	WT	WT	WT
F0349	This study	Clade 18	1/S	0.015/S	0.03/WT	0.03/WT	0.015/S	0.015/S	0.12/S	0.06/WT	0.25/WT	0	0	0	0	0	0	0	0	0	0	China (Hohhot)	Blood	V488I,L276S,E266D	WT	A307V,I88V	N896S,I895T	WT	G393E,M679I	I1403T,A1397V,V1393A,V296I	WT	G28D,D36G	WT	WT	WT
F0355	This study	Clade 18	0.5/S	0.008/S	0.015/WT	0.015/WT	0.03/S	0.015/S	0.015/S	0.06/WT	0.5/WT	0	0	0	0	0	0	0	0	0	0	China (Shenyang)	Blood	V488I,E266D	WT	A307V,I88V	N896S,I895T,V279L	WT	G393E,S660L,M679I,A777V,T893P,T893K,D898E	I1403T,A1397V,V1393A,V296I	WT	G28D,D36G	WT	WT	WT
F0371	This study	Clade 18	0.5/S	0.008/S	0.06/WT	0.03/WT	0.03/S	0.015/S	0.03/S	0.06/WT	0.5/WT	0	0	0	0	0	0	0	0	0	0	China (Wuhan)	Blood	V488I,L276S,E266D	WT	A307V,I88V	N896S,I895T	WT	G393E,S660L,M679I,A777V,T893P,T893K,D898E	I1403T,A1397V,V1393A,V296I	WT	G28D,D36G	WT	WT	WT
F0387	This study	Clade 18	0.5/S	0.008/S	0.03/WT	0.015/WT	0.03/S	0.015/S	0.06/S	0.06/WT	0.25/WT	0	0	0	0	0	0	0	0	0	0	China (Chongqing)	Pus	WT	WT	A307V,I88V	N896S,I895T	A153T	G393E,S660L,M679I,A777V,T893P,T893K,D898E	I1403T,A1397V,V1393A,V296I	WT	G28D,D36G	WT	WT	WT
F0402	This study	Clade 18	0.25/S	0.008/S	0.015/WT	0.015/WT	0.03/S	0.015/S	0.015/S	0.06/WT	0.25/WT	0	0	0	0	0	0	0	0	0	0	China (Shenyang)	Blood	V488I,E266D	WT	WT	N896S,I895T	WT	G393E,S660L,M679I,A777V,T893P,T893K,D898E	I1403T,A1397V,V1393A,V296I	WT	G28D,D36G	WT	WT	A343V
F0420	This study	Clade 18	0.5/S	0.015/S	0.06/WT	0.03/WT	0.06/S	0.008/S	0.12/S	0.06/WT	0.5/WT	0	0	0	0	0	0	0	0	0	0	China (Qingdao)	Catheter	V488I,E266D	WT	A307V,R190I,I88V	N896S,I895T	WT	G393E,S660L,M679I,A777V,T893P,T893K,D898E	I1403T,A1397V,V1393A,V296I	WT	G28D,D36G	WT	WT	WT
F3148	This study	Clade 18	0.5/S	0.008/S	0.03/WT	0.03/WT	0.03/S	0.015/S	0.015/S	0.06/WT	0.5/WT	0	0	0	0	0	0	0	0	0	0	China (Guiyang)	Blood	V488I,E266D	WT	A307V,I88V	N896S,I895T	WT	G393E,S660L,M679I,A777V,T893P,T893K,D898E	I1403T,A1397V,V1393A,V296IH20Y	WT	G28D,D36G	WT	WT	WT
F3150	This study	Clade 18	0.5/S	0.015/S	0.06/WT	0.03/WT	0.12/S	0.015/S	0.03/S	0.06/WT	0.5/WT	0	0	0	0	0	0	0	0	0	0	China (Guiyang)	Synovial fluid	V488I,E266D	WT	A307V,I88V	N896S,I895T	WT	G393E,S660L,M679I,A777V,T893P,T893K,D898E	I1403T,A1397V,V1393A,V296I	WT	G28D,D36G	WT	WT	WT
F3182	This study	Clade 18	0.5/S	0.008/S	0.06/WT	0.03/WT	0.06/S	0.015/S	0.015/S	0.12/WT	0.5/WT	0	0	0	0	0	0	0	0	0	0	China (Harbin)	Blood	WT	WT	A307V,I88V	N896S,I895T	WT	G393E,S660L,M679I,A777V,T893P,T893K,D898E	I1403T,A1397V,V1393A,V296I	WT	D36G	WT	WT	WT
F3206	This study	Clade 18	16/R	0.25/I	0.5/NWT	0.5/NWT	0.06/S	0.03/S	0.015/S	0.12/WT	0.5/WT	0	1	0	2	3	1	1	0	2	4	China (Kunming)	Pus	V488I,E266D	WT	A307V,I88V	I895T,R673G	WT	G393E,S660L,M679I,A777V,T893P,T893K,D898E	I1403T,A1397V,V1393A	WT	G28D,D36G	WT	WT	T231I
F3208	This study	Clade 18	0.5/S	0.008/S	0.12/WT	0.03/WT	0.03/S	0.015/S	0.015/S	64/NWT	0.5/WT	0	0	0	0	0	0	0	0	1	1	China (Kunming)	Blood	V488I,E266D	WT	A307V,I88V	N896S,I895T	WT	G393E,S660L,M679I,A777V,T893P,T893K,D898E	I1403T,A1397V,V1393A,V296I	WT	G28D,D36G	WT	WT	WT
F3210	This study	Clade 18	0.25/S	0.008/S	0.03/WT	0.03/WT	0.03/S	0.015/S	0.015/S	0.12/WT	0.5/WT	0	0	0	0	0	0	0	0	0	0	China (Kunming)	Hydrothorax	V488I,E266D	WT	A307V,I88V	N896S,I895T	WT	G393E,S660L,M679I,A777V,T893P,T893K,D898E	I1403T,A1397V,V1393A,V296I	WT	G28D,D36G	WT	WT	WT
F3216	This study	Clade 18	0.5/S	0.06/S	0.06/WT	0.03/WT	0.06/S	0.015/S	0.03/S	0.12/WT	0.5/WT	0	0	0	0	0	0	0	0	0	0	China (Kunming)	Blood	V488I,E266D	WT	A307V,I88V	N896S,I895T	WT	G393E,S660L,M679I,A777V,T893P,T893K,D898E	I1403T,A1397V,V1393A,V296I	WT	D36G	WT	R351H	WT
F3222	This study	Clade 18	32/R	8/R	16/NWT	0.06/WT	0.03/S	0.015/S	0.015/S	0.12/WT	0.5/WT	0	2	0	1	3	2	0	0	1	3	China (Kunming)	Blood	V488I,E266D	WT	A307V,I88V	N896S,I895T	WT	G393E,S660L,M679I,A777V,T893P,T893K,D898E	I1403T,A1397V,V1393A,V296I	WT	D36G	WT	R351H	WT
F3236	This study	Clade 18	0.5/S	0.008/S	0.03/WT	0.03/WT	0.03/S	0.015/S	0.06/S	0.06/WT	0.5/WT	0	0	0	0	0	0	0	0	0	0	China (Yinchuan )	Blood	V488I,E266D	WT	A307V,I88V	N896S,I895T	WT	G393E,S660L,M679I,A777V,T893P,T893K,D898E	I1403T,A1397V,V1393A,V296I	WT	G28D,D36G	WT	WT	WT
F3240	This study	Clade 18	0.25/S	0.008/S	0.015/WT	0.015/WT	0.015/S	0.008/S	0.015/S	0.06/WT	0.25/WT	0	0	0	0	0	0	0	0	0	0	China (Yinchuan )	Blood	V488I,E266D	WT	A307V,I88V	N896S	WT	G393E,S660L,M679I,A777V,T893P,T893K,D898E	I1403T,A1397V,V1393A,V296I	WT	G28D,D36G	WT	WT	WT
F3248	This study	Clade 18	0.5/S	0.008/S	0.12/WT	0.06/WT	0.03/S	0.015/S	0.015/S	0.06/WT	0.5/WT	0	0	0	0	0	0	0	0	0	0	China (Yinchuan )	Blood	V488I,E266D	WT	A307V,S135N,I88V	N896S,I895T	WT	G393E,S660L,M679I,A777V,T893P,T893K,D898E	I1403T,A1397V,V1393A,V296I	WT	G28D,D36G	WT	WT	WT
F3290	This study	Clade 18	0.5/S	0.015/S	0.06/WT	0.06/WT	0.015/S	0.015/S	0.015/S	0.06/WT	1/WT	0	0	0	0	0	0	0	0	0	0	China (Urumqi)	Ascitic fluid	WT	WT	A307V,I88V	I895T,	WT	G393E,S660L,M679I,L767P,A777V,R828Q,T893P,T893K,D898E	I1403T,A1397V,V1393A,V296I	WT	G28D,D36G	WT	WT	WT
CEC2871	Ropars et al.20	Clade 18	-/-	-/-	-/-	-/-	-/-	-/-	-/-	-/-	-/-	-	-	-	-	-	-	-	-	-	-	South Korea	Invasive	V488I,E266D	WT	A307V,I88V	N896S,I895T	WT	G393E,S660L,M679I,A777V,T893P,T893K,D898E	I1403T,A1397V,V1393A,V296I	WT	G28D,D36G	WT	WT	WT
CEC2872	Ropars et al.20	Clade 18	-/-	-/-	-/-	-/-	-/-	-/-	-/-	-/-	-/-	-	-	-	-	-	-	-	-	-	-	South Korea	Invasive	V488I,E266D	WT	A307V,I88V	N896S,I895T	A153T	A374V,G393E,S660L,M679I,A777V,T893P,T893K,D898E	I1403T,A1397V,V1393A,V296I	WT	G28D,D36G	WT	WT	WT
CEC2876	Ropars et al.20	Clade 18	-/-	-/-	-/-	-/-	-/-	-/-	-/-	-/-	-/-	-	-	-	-	-	-	-	-	-	-	South Korea	Invasive	V488I,E266D	WT	A307V,I88V	N896S,I895T	WT	R196G,S660L,A777V,T893P,T893K,D898E	I1403T,A1397V,V1393A,V296I	WT	D36G	WT	WT	WT
CEC3786	Ropars et al.20	Clade 18	-/-	-/-	-/-	-/-	-/-	-/-	-/-	-/-	-/-	-	-	-	-	-	-	-	-	-	-	South Korea	Invasive	V488I,P406L,E266D	WT	A307V,I88V	N896S,I895T,F665S	WT	D158Y,G393E,S660L,M679I,A777V,T893P,T893K,D898E	I1403T,A1397V,V1393A,V296I	WT	G28D,D36G	WT	WT	WT
F0129	This study	Clade 1-R	32/R	2/R	0.5/NWT	0.12/NWT	0.03/S	0.008/S	0.015/S	0.5/WT	0.5/WT	0	2	0	2	4	2	0	0	2	4	China (Nanjing)	Blood	K143R,Y132H,T123I	WT	WT	WT	WT	WT	N1576H,I1403T,A1397V,V296I	R101C	D36G	WT	WT	WT
F0132	This study	Clade 1-R	16/R	0.5/I	0.12/WT	0.06/WT	0.03/S	0.015/S	0.015/S	0.06/WT	0.25/WT	1	1	0	0	2	1	1	0	0	2	China (Guangzhou)	Blood	G448E,Y132H	WT	WT	WT	WT	WT	N1576H,I1403T,A1397V,V296I	R101C	D36G	WT	WT	WT
F0160	This study	Clade 1-R	4/SDD	0.5/I	0.12/WT	0.06/WT	0.015/S	0.015/S	0.015/S	0.12/WT	0.5/WT	1	0	1	0	2	0	1	1	0	2	China (Guangzhou)	Ascitic fluid	Y132H,T123I	WT	WT	WT	WT	WT	N1576H,I1403T,A1397V,V296I	R101C	D36G	WT	WT	WT
F0185	This study	Clade 1-R	0.25/S	0.008/S	0.015/WT	0.015/WT	0.03/S	0.015/S	0.015/S	0.5/WT	0.5/WT	0	0	0	0	0	0	0	0	0	0	China (Chongqing)	Blood	WT	WT	WT	WT	WT	WT	N1576H,I1403T,A1397V,V296I	R101C	WT	WT	WT	WT
F0197	This study	Clade 1-R	2/SDD	0.25/I	0.03/WT	0.015/WT	0.015/S	0.015/S	0.015/S	0.25/WT	0.25/WT	1	0	1	0	2	0	1	1	0	2	China (Fuzhou)	Pus	Y132H,T123I	WT	WT	WT	WT	WT	N1576H,I1403T,A1397V,V296I	R101C	D36G	WT	WT	WT
F0215	This study	Clade 1-R	0.25/S	0.008/S	0.015/WT	0.015/WT	0.03/S	0.015/S	0.015/S	0.06/WT	0.5/WT	0	0	0	0	0	0	0	0	0	0	China (Guangzhou)	Blood	E266D	WT	I88V	T885K,I558V,A430V,A377V,F189S,N174D,M170I,M170V,K87N	WT	E217G,P297S,E448V,E448D,I633L,T1083R	N1576H,I1403T,A1397V,V296I	R101C	D36G,V105A	WT	WT	WT
F0227	This study	Clade 1-R	4/SDD	0.5/I	0.12/WT	0.03/WT	0.008/S	0.015/S	0.015/S	0.5/WT	0.5/WT	1	0	1	0	2	0	1	1	0	2	China (Shanghai)	Blood	G448E,Y132H	WT	WT	WT	WT	WT	N1576H,I1403T,A1397V,V296I	R101C	D36G	WT	WT	WT
F0231	This study	Clade 1-R	4/SDD	0.5/I	0.25/NWT	0.06/WT	0.015/S	0.015/S	0.015/S	0.06/WT	0.5/WT	1	0	1	1	3	0	1	1	1	3	China (Chengdu)	Blood	Y132H,T123I	WT	WT	WT	WT	WT	N1576H,I1403T,A1397V,V296I	R101C	D36G	WT	WT	WT
F0232	This study	Clade 1-R	4/SDD	0.5/I	0.12/WT	0.06/WT	0.015/S	0.015/S	0.015/S	0.06/WT	0.5/WT	1	0	1	0	2	0	1	1	0	2	China (Chengdu)	Pus	Y132H,T123I	WT	WT	WT	WT	WT	N1576H,I1403T,A1397V,V296I	R101C	D36G	WT	WT	WT
F0247	This study	Clade 1-R	0.5/S	0.008/S	0.06/WT	0.015/WT	0.015/S	0.008/S	0.03/S	0.5/WT	0.5/WT	0	0	0	0	0	0	0	0	0	0	China (Nanjing)	Blood	WT	WT	WT	WT	WT	WT	N1576H,I1403T,A1397V,V296I	R101C	D36G	WT	WT	WT
F0250	This study	Clade 1-R	32/R	1/R	0.25/NWT	0.12/NWT	0.015/S	0.015/S	0.015/S	0.12/WT	0.25/WT	0	2	0	2	4	2	0	0	2	4	China (Hohhot)	Blood	Y132H,T123I	WT	WT	E461K	WT	WT	N1576H,I1403T,A1397V,V296I	R101C	D36G	WT	WT	WT
F0260	This study	Clade 1-R	4/SDD	0.25/I	0.12/WT	0.06/WT	0.015/S	0.008/S	0.015/S	0.5/WT	0.25/WT	1	0	1	0	2	0	1	1	0	2	China (Wenzhou)	Ascitic fluid	Y132H,T123I	WT	WT	WT	WT	WT	N1576H,I1403T,A1397V,V296I	R101C	D36G	WT	WT	WT
F0272	This study	Clade 1-R	0.25/S	0.008/S	0.015/WT	0.015/WT	0.015/S	0.015/S	0.015/S	0.25/WT	0.5/WT	0	0	0	0	0	0	0	0	0	0	China (Chongqing)	Blood	WT	WT	WT	WT	WT	WT	N1576H,I1403T,A1397V,V296I	R101C	D36G	WT	WT	WT
F0283	This study	Clade 1-R	2/S	0.25/I	0.06/WT	0.03/WT	0.015/S	0.008/S	0.015/S	0.12/WT	0.5/WT	1	0	0	0	1	0	1	0	0	1	China (Hangzhou)	Ascitic fluid	Y132H,T123I	WT	WT	WT	WT	WT	N1576H,I1403T,A1397V,V296I	R101C	D36G	WT	WT	WT
F0285	This study	Clade 1-R	4/SDD	0.25/I	0.12/WT	0.03/WT	0.008/S	0.015/S	0.015/S	0.5/WT	0.25/WT	1	0	1	0	2	0	1	1	0	2	China (Taizhou)	Blood	Y132H,T123I	WT	WT	WT	WT	WT	N1576H,I1403T,A1397V,V296I	R101C	D36G	WT	WT	WT
F0322	This study	Clade 1-R	4/SDD	0.25/I	0.12/WT	0.03/WT	0.015/S	0.015/S	0.015/S	0.25/WT	0.5/WT	1	0	1	0	2	0	1	1	0	2	China (Chengdu)	Blood	Y132H,T123I	WT	WT	WT	WT	WT	N1576H,I1403T,A1397V,V296I	R101C	D36G	WT	WT	WT
F0334	This study	Clade 1-R	4/SDD	0.5/I	0.06/WT	0.03/WT	0.015/S	0.008/S	0.015/S	0.25/WT	0.5/WT	1	0	1	0	2	0	1	1	0	2	China (Jiaxing)	Tissue	G448E,Y132H	WT	WT	WT	WT	WT	N1576H,I1403T,A1397V,V296I	R101C	D36G	WT	WT	WT
F0361	This study	Clade 1-R	4/SDD	0.25/I	0.06/WT	0.03/WT	0.015/S	0.015/S	0.015/S	0.12/WT	0.5/WT	1	0	1	0	2	0	1	1	0	2	China (Jinan)	Gastric juice	Y132H,T123I	WT	WT	WT	WT	WT	N1576H,I1403T,A1397V,V296I	R101C	D36G	WT	WT	WT
F0362	This study	Clade 1-R	4/SDD	0.25/I	0.06/WT	0.03/WT	0.015/S	0.015/S	0.015/S	0.12/WT	0.25/WT	1	0	1	0	2	0	1	1	0	2	China (Jinan)	Ascitic fluid	Y132H,T123I	WT	WT	WT	WT	WT	N1576H,I1403T,A1397V,V296I	R101C	D36G	WT	WT	WT
F0370	This study	Clade 1-R	4/SDD	0.5/I	0.12/WT	0.06/WT	0.03/S	0.008/S	0.015/S	0.25/WT	0.5/WT	1	0	1	0	2	0	1	1	0	2	China (Wuhan)	Pus	Y132H,T123I	WT	WT	WT	WT	WT	N1576H,I1403T,A1397V,V296I	R101C	D36G	WT	WT	WT
F0373	This study	Clade 1-R	4/SDD	0.5/I	0.12/WT	0.06/WT	0.015/S	0.008/S	0.015/S	0.5/WT	0.5/WT	1	0	1	0	2	0	1	1	0	2	China (Wuhan)	Blood	Y132H,T123I	WT	WT	WT	WT	WT	N1576H,I1403T,A1397V,V296I	R101C	D36G	WT	WT	WT
F0374	This study	Clade 1-R	256/R	8/R	0.5/NWT	1/NWT	0.03/S	0.03/S	0.12/S	0.06/WT	1/WT	0	2	0	2	4	2	0	0	2	4	China (Wuhan)	Catheter	Y132H,T123I	WT	WT	WT	WT	WT	N1576H,I1403T,A1397V,V296I	R101C	D36G	WT	WT	WT
F0376	This study	Clade 1-R	64/R	2/R	0.5/NWT	0.25/NWT	0.25/S	0.12/S	0.06/S	8/NWT	1/WT	0	2	0	2	4	2	0	0	3	5	China (Wuhan)	Ascitic fluid	Y132H,T123I	WT	WT	WT	WT	WT	N1576H,I1403T,A1397V,V296I	R101C	D36G	WT	WT	WT
F0388	This study	Clade 1-R	4/SDD	0.5/I	0.12/WT	0.03/WT	0.015/S	0.015/S	0.015/S	0.5/WT	0.5/WT	1	0	1	0	2	0	1	1	0	2	China (Chongqing)	Pus	Y132H,T123I	WT	WT	WT	WT	WT	N1576H,I1403T,A1397V,V296I	R101C	D36G	WT	WT	WT
F0427	This study	Clade 1-R	0.25/S	0.008/S	0.03/WT	0.015/WT	0.015/S	0.015/S	0.015/S	0.25/WT	0.5/WT	0	0	0	0	0	0	0	0	0	0	China (Nanjing)	Blood	WT	WT	WT	WT	WT	WT	N1576H,I1403T,A1397V,V296I	R101C	D36G	WT	WT	WT
F3318	This study	Clade 1-R	4/SDD	0.5/I	0.12/WT	0.06/WT	0.015/S	0.008/S	0.015/S	0.5/WT	0.5/WT	1	0	1	0	2	0	1	1	0	2	China (Xi'an)	Blood	Y132H,T123I	WT	WT	WT	WT	WT	N1576H,I1403T,A1397V,V296I	R101C	D36G	WT	P116L	WT
CEC1424	Ropars et al.20	Clade 1-R	-/-	-/-	-/-	-/-	-/-	-/-	-/-	-/-	-/-	-	-	-	-	-	-	-	-	-	-	Niger	Superficial	WT	WT	WT	WT	WT	WT	N1576H,I1403T,A1397V,V296I	R101C	D36G	WT	WT	WT
CEC3534	Ropars et al.20	Clade 1-R	-/-	-/-	-/-	-/-	-/-	-/-	-/-	-/-	-/-	-	-	-	-	-	-	-	-	-	-	Morocco	Commensal	WT	WT	WT	WT	WT	WT	N1576H,I1403T,A1397V,V296I	R101C	D36G	WT	WT	WT
CEC3623	Ropars et al.20	Clade 1-R	-/-	-/-	-/-	-/-	-/-	-/-	-/-	-/-	-/-	-	-	-	-	-	-	-	-	-	-	Morocco	Commensal	WT	WT	WT	WT	WT	WT	N1576H,I1403T,A1397V,V296I	R101C	D36G	WT	WT	WT
CEC3627	Ropars et al.20	Clade 1-R	-/-	-/-	-/-	-/-	-/-	-/-	-/-	-/-	-/-	-	-	-	-	-	-	-	-	-	-	Brazil	Commensal	E266D	WT	WT	WT	WT	E758K,T893P,T893K	WT	R101C	D36G	WT	WT	WT
F0122	This study	Clade 1-R-α	16/R	0.25/I	0.25/NWT	0.25/NWT	0.03/S	0.015/S	0.015/S	0.25/WT	0.5/WT	1	1	0	2	4	1	1	0	2	4	China (Guangzhou)	Ascitic fluid	Y257H,A114S	WT	WT	A736V	WT	WT	G1210E	R101C	D36G	WT	WT	WT
F0153	This study	Clade 1-R-α	16/R	0.5/I	0.5/NWT	0.5/NWT	0.03/S	0.015/S	0.015/S	0.06/WT	0.25/WT	1	1	0	2	4	1	1	0	2	4	China (Guangzhou)	Blood	Y257H,A114S	WT	WT	A736V	WT	WT	WT	R101C	D36G	WT	WT	WT
F0157	This study	Clade 1-R-α	32/R	1/R	1/NWT	1/NWT	0.03/S	0.015/S	0.015/S	0.12/WT	0.25/WT	0	2	0	2	4	2	0	0	2	4	China (Guangzhou)	Blood	Y257H,A114S	WT	WT	A736V	WT	WT	WT	R101C	D36G	WT	WT	WT
F0202	This study	Clade 1-R-α	32/R	1/R	0.5/NWT	0.5/NWT	0.03/S	0.015/S	0.015/S	0.12/WT	0.5/WT	0	2	0	2	4	2	0	0	2	4	China (Beijing)	Blood	Y257H,A114S	WT	WT	A736V	WT	WT	WT	R101C	D36G	WT	WT	WT
F0289	This study	Clade 1-R-α	4/SDD	0.25/I	0.25/NWT	0.12/NWT	0.015/S	0.008/S	0.015/S	0.12/WT	0.5/WT	1	0	1	2	4	0	1	1	2	4	China (Taizhou)	Blood	Y257H,A114S	WT	WT	A736V	WT	WT	WT	R101C	D36G	WT	WT	WT
F0304	This study	Clade 1-R-α	16/R	1/R	0.5/NWT	0.5/NWT	0.015/S	0.015/S	0.015/S	0.25/WT	0.5/WT	0	2	0	2	4	2	0	0	2	4	China (Beijing)	Venous catheter	Y257H,A114S	WT	WT	A736V	WT	WT	WT	R101C	D36G	WT	WT	WT
F0382	This study	Clade 1-R-α	32/R	1/R	0.5/NWT	1/NWT	0.03/S	0.015/S	0.015/S	0.12/WT	0.5/WT	0	2	0	2	4	2	0	0	2	4	China (Wenzhou)	Tissue	Y257H,A114S	WT	WT	A736V	WT	WT	WT	R101C	D36G	WT	WT	WT
F0404	This study	Clade 1-R-α	32/R	1/R	0.5/NWT	1/NWT	0.03/S	0.015/S	0.015/S	0.12/WT	0.5/WT	0	2	0	2	4	2	0	0	2	4	China (Changchun)	Blood	Y257H,A114S	WT	WT	A736V	WT	WT	WT	R101C	D36G	WT	WT	WT
F3176	This study	Clade 1-R-α	8/R	0.5/I	0.25/NWT	0.25/NWT	0.015/S	0.008/S	0.015/S	0.25/WT	1/WT	1	1	0	2	4	1	1	0	2	4	China (Harbin)	Pus	Y257H,A114S	WT	WT	A736V	WT	WT	WT	R101C	D36G	WT	WT	WT
CEC4883	Ropars et al.20	Clade 1-R-α	-/-	-/-	-/-	-/-	-/-	-/-	-/-	-/-	-/-	-	-	-	-	-	-	-	-	-	-	China	Superficial	Y257H,A114S	WT	WT	A736V	WT	WT	WT	R101C	D36G	WT	WT	WT
F0146	This study	Clade 1-R-β	64/R	8/R	1/NWT	0.5/NWT	0.03/S	0.03/S	0.015/S	0.25/WT	0.25/WT	0	2	0	2	4	2	0	0	2	4	China (Hangzhou)	Ascitic fluid	G465S,Y132H	WT	WT	R693K	WT	WT	N1576H,I1403T,A1397V,V296I	R101C	D36G	WT	WT	WT
F0245	This study	Clade 1-R-β	2/S	0.12/S	0.06/WT	0.015/WT	0.015/S	0.015/S	0.015/S	0.25/WT	0.5/WT	0	0	0	0	0	0	0	0	0	0	China (Nanjing)	Blood	G465S,Y132H	WT	WT	WT	WT	WT	N1576H,I1403T,A1397V,V296I	R101C	D36G	WT	WT	WT
F0248	This study	Clade 1-R-β	32/R	4/R	0.5/NWT	0.5/NWT	0.03/S	0.015/S	0.015/S	0.25/WT	0.5/WT	0	2	0	2	4	2	0	0	2	4	China (Nanjing)	Pus	G465S,Y132H	WT	WT	L704F	WT	WT	N1576H,I1403T,A1397V,V296IL151F	R101C	D36G	WT	WT	WT
F0358	This study	Clade 1-R-β	1/S	0.12/S	0.015/WT	0.008/WT	0.015/S	0.015/S	0.015/S	0.06/WT	0.25/WT	0	0	0	0	0	0	0	0	0	0	China (Shenyang)	Blood	G465S,Y132H	WT	WT	WT	WT	WT	N1576H,I1403T,A1397V,V296I	R101C	D36G	WT	WT	WT
F0360	This study	Clade 1-R-β	4/SDD	0.25/I	0.03/WT	0.015/WT	0.015/S	0.015/S	0.015/S	0.12/WT	0.25/WT	1	0	1	0	2	0	1	1	0	2	China (Jinan)	Bile	G465S,Y132H	WT	WT	WT	WT	WT	N1576H,I1403T,A1397V,V296I	R101C	D36G	WT	WT	WT
F3126	This study	Clade 1-R-β	1/S	0.12/S	0.015/WT	0.015/WT	0.03/S	0.03/S	0.03/S	0.5/WT	0.5/WT	0	0	0	0	0	0	0	0	0	0	China (Xi'an)	Blood	G465S,Y132H	WT	WT	WT	WT	WT	N1576H,I1403T,A1397V,V296I	R101C	D36G	WT	WT	WT
F3128	This study	Clade 1-R-β	2/S	0.12/S	0.06/WT	0.015/WT	0.03/S	0.015/S	0.015/S	0.5/WT	0.5/WT	0	0	0	0	0	0	0	0	0	0	China (Xi'an)	Blood	G465S,Y132H	WT	WT	WT	WT	WT	N1576H,I1403T,A1397V,V296I	R101C	D36G	WT	WT	WT
F3132	This study	Clade 1-R-β	1/S	0.12/S	0.06/WT	0.015/WT	0.03/S	0.03/S	0.015/S	0.5/WT	0.5/WT	0	0	0	0	0	0	0	0	0	0	China (Xi'an)	Blood	G465S,Y132H	WT	WT	WT	WT	WT	N1576H,I1403T,A1397V,V296I	R101C	D36G	WT	WT	WT
F3142	This study	Clade 1-R-β	0.5/S	0.008/S	0.03/WT	0.03/WT	0.03/S	0.03/S	0.015/S	0.06/WT	0.5/WT	0	0	0	0	0	0	0	0	0	0	China (Guiyang)	Blood	G465S,Y132H	WT	WT	WT	WT	WT	N1576H,I1403T,A1397V,V296I	R101C	D36G	WT	WT	WT
CEC2021	Ropars et al.20	Clade 2	-/-	-/-	-/-	-/-	-/-	-/-	-/-	-/-	-/-	-	-	-	-	-	-	-	-	-	-	France	Invasive	V437I	A351V	WT	N896S,I558L,F189S,L131I	WT	L53I,P297S,N765D,T893P,T893K,D898E,F1547L,D1559E	N1576H,I1403T,A1397V,	WT	D36G	WT	WT	WT
CEC3531	Ropars et al.20	Clade 2	-/-	-/-	-/-	-/-	-/-	-/-	-/-	-/-	-/-	-	-	-	-	-	-	-	-	-	-	France	Commensal	WT	A351V	WT	N896S,I558L,F189S,L131I	WT	L53I,P297S,D690N,T893P,T893K,D898E,F1547L,D1559E	N1576H,I1403T,A1397V,V296I,	WT	D36G	WT	WT	WT
CEC3549	Ropars et al.20	Clade 2	-/-	-/-	-/-	-/-	-/-	-/-	-/-	-/-	-/-	-	-	-	-	-	-	-	-	-	-	Belgium	Commensal	V437I	WT	WT	N896S,I558L,F189S,L131I	WT	L53I,P297S,T893P,T893K,D898E,F1547L,D1559E	N1576H,I1403T,A1397V,V296I,	WT	D36G	WT	WT	WT
CEC3553	Ropars et al.20	Clade 2	-/-	-/-	-/-	-/-	-/-	-/-	-/-	-/-	-/-	-	-	-	-	-	-	-	-	-	-	Belgium	Commensal	V437I	WT	WT	N896S,I558L,F189S,L131I	WT	L53I,P297S,T893P,T893K,D898E,F1547L,D1559E	N1576H,I1403T,A1397V,V296I,	WT	D36G	WT	WT	WT
CEC3558	Ropars et al.20	Clade 2	-/-	-/-	-/-	-/-	-/-	-/-	-/-	-/-	-/-	-	-	-	-	-	-	-	-	-	-	Belgium	Commensal	V437I	A351V	WT	N896S,I558L,F189S,L131I	WT	L53I,P297S,T893P,T893K,D898E,F1547L,D1559E	N1576H,I1403T,A1397V,V296I,	WT	D36G	WT	WT	WT
CEC3612	Ropars et al.20	Clade 2	-/-	-/-	-/-	-/-	-/-	-/-	-/-	-/-	-/-	-	-	-	-	-	-	-	-	-	-	Morocco	Commensal	WT	A351V	WT	N896S,T642A,I558L,F189S,L131I	WT	L53I,P297S,T893P,T893K,D898E,F1547L,D1559E	N1576H,I1403T,A1397V,D579N,V296I,	WT	D36G	WT	WT	WT
CEC3614	Ropars et al.20	Clade 2	-/-	-/-	-/-	-/-	-/-	-/-	-/-	-/-	-/-	-	-	-	-	-	-	-	-	-	-	Morocco	Commensal	WT	A351V	WT	N896S,T642A,I558L,F189S,L131I	WT	L53I,P297S,T893P,T893K,D898E,F1547L,D1559E	N1576H,I1403T,A1397V,D579N,V296I,	WT	D36G	WT	WT	WT
CEC3615	Ropars et al.20	Clade 2	-/-	-/-	-/-	-/-	-/-	-/-	-/-	-/-	-/-	-	-	-	-	-	-	-	-	-	-	Morocco	Commensal	V437I	A351V	WT	N896S,I558L,F189S,L131I	WT	L53I,P297S,T893P,T893K,D898E,F1547L,D1559E	N1576H,I1403T,A1397V,	WT	D36G	WT	WT	WT
CEC3669	Ropars et al.20	Clade 2	-/-	-/-	-/-	-/-	-/-	-/-	-/-	-/-	-/-	-	-	-	-	-	-	-	-	-	-	France	Superficial	WT	A351V	WT	N896S,I558L,F189S,L131I	A287T	L53I,P297S,D690N,T893P,T893K,D898E,F1547L,D1559E	N1576H,I1403T,A1397V,V296I,	WT	D36G	WT	WT	WT
CEC4482	Ropars et al.20	Clade 2	-/-	-/-	-/-	-/-	-/-	-/-	-/-	-/-	-/-	-	-	-	-	-	-	-	-	-	-	Unknown	Food spoilage	WT	A351V	WT	N896S,I558L,F189S,L131I	WT	L53I,P297S,T893P,T893K,D898E,F1547L,D1559E	N1576H,I1403T,A1397V,V296I,	WT	D36G	WT	WT	WT
CEC4487	Ropars et al.20	Clade 2	-/-	-/-	-/-	-/-	-/-	-/-	-/-	-/-	-/-	-	-	-	-	-	-	-	-	-	-	Unknown	Food spoilage	V437I,F145L	A351V	WT	N896S,I558L,F189S,L131I	WT	L53I,P297S,T893P,T893K,D898E,F1547L,D1559E	N1576H,I1403T,A1397V,V296I,E175D,	WT	D36G	WT	WT	WT
CEC4493	Ropars et al.20	Clade 2	-/-	-/-	-/-	-/-	-/-	-/-	-/-	-/-	-/-	-	-	-	-	-	-	-	-	-	-	Unknown	Food spoilage	V437I	A351V	WT	N896S,I558L,F189S,L131I	WT	L53I,P297S,A1074T,F1547L,D1559E	N1576H,R1481K,I1403T,A1397V,S677N,V296I,	WT	D36G	WT	WT	WT
CEC4494	Ropars et al.20	Clade 2	-/-	-/-	-/-	-/-	-/-	-/-	-/-	-/-	-/-	-	-	-	-	-	-	-	-	-	-	Unknown	Food spoilage	V437I	A351V	WT	N896S,I558L,F189S,L131I	G134S	L53I,P297S,T893P,T893K,D898E,F1547L,D1559E	N1576H,I1403T,A1397V,V296I,D28E,	WT	D36G	WT	WT	WT
CEC4945	Ropars et al.20	Clade 2	-/-	-/-	-/-	-/-	-/-	-/-	-/-	-/-	-/-	-	-	-	-	-	-	-	-	-	-	India	Superficial	V437I	A351V	WT	N896S,I558L,F189S,L131I	WT	,P297S,T893P,T893K,D898E,F1547L	N1576H,I1403T,A1397V,V296I,	WT	D36G	WT	WT	WT
CEC4946	Ropars et al.20	Clade 2	-/-	-/-	-/-	-/-	-/-	-/-	-/-	-/-	-/-	-	-	-	-	-	-	-	-	-	-	India	Superficial	V437I	A351V	WT	N896S,I558L,F189S,L131I	WT	,P297S,T893P,T893K,D898E,F1547L	N1576H,I1403T,A1397V,V296I,	WT	D36G	WT	WT	WT
F0135	This study	Clade 3	0.5/S	0.008/S	0.015/WT	0.015/WT	0.03/S	0.015/S	0.03/S	0.06/WT	0.5/WT	0	0	0	0	0	0	0	0	0	0	China (Guangzhou)	Blood	V437I,E266D	A351V	A307V,I88V	S937L,I895T,L695F,I558V,F189S	R793K	M679I	I1403T,A1397V,V1393A,C1019F,V296I	WT	D36G	WT	WT	WT
F0186	This study	Clade 3	0.5/S	0.008/S	0.03/WT	0.03/WT	0.03/S	0.015/S	0.06/S	0.06/WT	0.5/WT	0	0	0	0	0	0	0	0	0	0	China (Dalian)	Blood	V437I,E266D	A351V	A307V,I88V	S937L,I895T,L695F,I558V,F189S,L131I	WT	M679I	I1403T,A1397V,V1393A,V296I	WT	D36G	WT	WT	WT
F0187	This study	Clade 3	0.5/S	0.008/S	0.015/WT	0.015/WT	0.03/S	0.008/S	0.06/S	0.06/WT	0.5/WT	0	0	0	0	0	0	0	0	0	0	China (Dalian)	Blood	V437I,E266D	A351V	A307V,I88V	S937L,I895T,L695F,I558V,F189S,L131I	WT	M679I	I1403T,A1397V,V1393A,V296I	WT	D36G	WT	WT	WT
F0199	This study	Clade 3	1/S	0.015/S	0.03/WT	0.015/WT	0.03/S	0.015/S	0.06/S	0.06/WT	0.25/WT	0	0	0	0	0	0	0	0	0	0	China (Beijing)	Blood	V437I,E266D	A351V	A307V,I88V	S937L,I895T,L695F,I558V,F189S,L131I	WT	M679I	I1403T,A1397V,V1393A,V296I	WT	D36G	WT	WT	WT
F0200	This study	Clade 3	1/S	0.015/S	0.03/WT	0.015/WT	0.03/S	0.015/S	0.06/S	0.06/WT	0.5/WT	0	0	0	0	0	0	0	0	0	0	China (Beijing)	Blood	V437I,E266D	A351V	A307V,I88V	S937L,I895T,L695F,I558V,F189S,L131I	WT	M679I	I1403T,A1397V,V1393A,V296I	WT	D36G	WT	WT	WT
F0357	This study	Clade 3	0.5/S	0.008/S	0.015/WT	0.03/WT	0.03/S	0.015/S	0.015/S	0.06/WT	0.5/WT	0	0	0	0	0	0	0	0	0	0	China (Shenyang)	Blood	V437I,E266D	A351V	A307V,I88V	S937L,I895T,A723T,L695F,I558V,F189S,L131I	WT	M679I	I1403T,A1397V,V1393A,V296I	WT	D36G	WT	WT	WT
F0389	This study	Clade 3	0.25/S	0.008/S	0.015/WT	0.015/WT	0.03/S	0.008/S	0.015/S	0.06/WT	0.25/WT	0	0	0	0	0	0	0	0	0	0	China (Chongqing)	Blood	V437I,E266D	A351V	A307V,I88V	S937L,I895T,L695F,I558V,F189S,L131I	WT	M679I	I1403T,A1397V,V1393A,V296I	WT	D36G	WT	WT	WT
F0414	This study	Clade 3	1/S	0.015/S	0.03/WT	0.03/WT	0.03/S	0.008/S	0.015/S	0.06/WT	0.5/WT	0	0	0	0	0	0	0	0	0	0	China (Lanzhou)	Catheter	WT	A351V	A307V,I88V	I895T	R179K	M679I	I1403T,A1397V,V1393A,C1019F,V296I	WT	D36G	WT	WT	WT
F0416	This study	Clade 3	0.5/S	0.008/S	0.03/WT	0.03/WT	0.03/S	0.008/S	0.015/S	0.12/WT	1/WT	0	0	0	0	0	0	0	0	0	0	China (Lishui)	Pus	V437I,E266D	A351V	A307V,I88V	S937L,I895T,L695F,I558V,F189S,L131I	WT	M679I	I1403T,A1397V,V1393A,V296I	WT	D36G	WT	WT	WT
F3214	This study	Clade 3	0.25/S	0.03/S	0.06/WT	0.03/WT	0.03/S	0.015/S	0.015/S	0.12/WT	0.5/WT	0	0	0	0	0	0	0	0	0	0	China (Kunming)	Bile	V437I,E266D	A351V	A307V,I88V	I895T,F189S,L131I	WT	M679I	I1403T,A1397V,V1393A,V296I	WT	D36G	WT	WT	WT
F3234	This study	Clade 3	0.25/S	0.008/S	0.03/WT	0.015/WT	0.03/S	0.008/S	0.03/S	0.06/WT	0.25/WT	0	0	0	0	0	0	0	0	0	0	China (Yinchuan )	Blood	V437I,E266D	A351V	A307V,I88V	S937L,I895T,L695F,I558V,F189S,L131I	WT	M679I	I1403T,A1397V,V1393A,V296I	WT	D36G	WT	WT	WT
CEC1289	Ropars et al.20	Clade 3	-/-	-/-	-/-	-/-	-/-	-/-	-/-	-/-	-/-	-	-	-	-	-	-	-	-	-	-	France	Invasive	V437I,E266D	A351V	A307V,I88V	S937L,N896I,I895T,L695F,I558V,F189S,L131I	WT	M679I	I1403T,A1397V,V1393A,V296I	WT	D36G	WT	I247L	WT
CEC3554	Ropars et al.20	Clade 3	-/-	-/-	-/-	-/-	-/-	-/-	-/-	-/-	-/-	-	-	-	-	-	-	-	-	-	-	France	Superficial	V437I,E266D	A351V	A307V,I88V	S937L,I895T,L695F,I558V,F189S,L131I	WT	M679I	I1403T,A1397V,V1393A,V296I	WT	D36G	WT	WT	WT
CEC3557	Ropars et al.20	Clade 3	-/-	-/-	-/-	-/-	-/-	-/-	-/-	-/-	-/-	-	-	-	-	-	-	-	-	-	-	Belgium	Commensal	V437I,E266D	A351V	A307V,I88V	S937L,I895T,L695F,I558V,F189S,L131I	WT	M679I,A1049T	I1403T,A1397V,V1393A,V296I	WT	D36G	WT	WT	WT
CEC3596	Ropars et al.20	Clade 3	-/-	-/-	-/-	-/-	-/-	-/-	-/-	-/-	-/-	-	-	-	-	-	-	-	-	-	-	France	Invasive	V437I,E266D	A351V	A307V,I88V	S937L,I895T,L695F,I558V,F189S,L131I	WT	M679I	I1403T,A1397V,V1393A,V296I	WT	D36G	WT	WT	WT
CEC3597	Ropars et al.20	Clade 3	-/-	-/-	-/-	-/-	-/-	-/-	-/-	-/-	-/-	-	-	-	-	-	-	-	-	-	-	France	Invasive	WT	A351V	A307V,I88V	S937L,I895T,L695F,I558V,F189S,L131I	WT	M679I	I1403T,A1397V,V1393A,G575*,V296I	WT	D36G	WT	WT	WT
CEC3626	Ropars et al.20	Clade 3	-/-	-/-	-/-	-/-	-/-	-/-	-/-	-/-	-/-	-	-	-	-	-	-	-	-	-	-	Belgium	Commensal	V437I,E266D	A351V	A307V,I88V	S937L,I895T,L695F,I558V,F189S,L131I	WT	M679I	K1601N,I1403T,A1397V,V1393A,V296I	WT	D36G	WT	WT	WT
CEC3637	Ropars et al.20	Clade 3	-/-	-/-	-/-	-/-	-/-	-/-	-/-	-/-	-/-	-	-	-	-	-	-	-	-	-	-	Niger	Superficial	V437I,E266D	A351V	A307V,I88V	S937L,I895T,L695F,I558V,F189S,L131I	WT	M679I	I1403T,A1397V,V1393A,V296I	WT	D36G	WT	WT	WT
CEC3681	Ropars et al.20	Clade 3	-/-	-/-	-/-	-/-	-/-	-/-	-/-	-/-	-/-	-	-	-	-	-	-	-	-	-	-	France	Invasive	V437I,E266D	A351V	A307V,I88V	S937L,I895T,L695F,I558V,F189S,L131I	WT	M679I	I1403T,A1397V,V1393A,V296I	WT	D36G	WT	WT	WT
CEC709	Ropars et al.20	Clade 3	-/-	-/-	-/-	-/-	-/-	-/-	-/-	-/-	-/-	-	-	-	-	-	-	-	-	-	-	France	Superficial	V437I,E266D	A351V	A307V,I88V	S937L,I895T,F832S,L695F,I558V,F189S,L131I	N1844T	WT	WT	WT	D36G	WT	WT	WT
F0167	This study	Clade 4	1/S	0.008/S	0.015/WT	0.008/WT	0.015/S	0.03/S	0.06/S	0.06/WT	0.25/WT	0	0	0	0	0	0	0	0	0	0	China (Nanchang)	Blood	E266D,D153E	A353T,A351V	V171I,I88V	N896S,I558V,A377V,F189S	WT	E217G,P297S,E448V,E448D,I633L,T1083R	W1498R,I1403T,A1397V,V1393A,V296I	WT	D36G	WT	WT	WT
F0210	This study	Clade 4	0.25/S	0.008/S	0.015/WT	0.008/WT	0.03/S	0.015/S	0.06/S	0.06/WT	0.25/WT	0	0	0	0	0	0	0	0	0	0	China (Nanning)	Blood	V488I,E266D	A353T,A351V	V171I,I88V	N896S,L751S,M170V,S108N	WT	E217G,P297S,I312M,E448V,E448D,T893P,T893K,T1083R	N1576H,I1403T,A1397V,V296I	WT	WT	WT	WT	WT
F0277	This study	Clade 4	0.25/S	0.008/S	0.03/WT	0.015/WT	0.06/S	0.015/S	0.12/S	0.06/WT	0.5/WT	0	0	0	0	0	0	0	0	0	0	China (Shenyang)	Blood	V488I,V362I,E266D	A353T,A351V,D42N	V171I,I88V	N896S,S410G,M170V,S108N	WT	E217G,P297S,I312M,E448V,E448D,T893P,T893K,T1083R	N1576H,I1403T,A1397V,V296I	WT	WT	WT	WT	WT
F0279	This study	Clade 4	0.25/S	0.008/S	0.03/WT	0.015/WT	0.03/S	0.015/S	0.06/S	0.06/WT	0.25/WT	0	0	0	0	0	0	0	0	0	0	China (Shenyang)	Blood	E266D	A353T,A351V	V171I,I88V	N896S,M170V,S108N	A157T,D34A	E217G,P297S,I312M,E448V,E448D,T893P,T893K	N1576H,I1403T,A1397V	WT	WT	WT	WT	WT
F0288	This study	Clade 4	0.25/S	0.008/S	0.015/WT	0.015/WT	0.015/S	0.008/S	0.06/S	0.06/WT	0.25/WT	0	0	0	0	0	0	0	0	0	0	China (Taizhou)	Blood	V488I,E266D	A353T,A351V	V171I,I88V	N896S	WT	R182G,E217G,P297S,I312M,E448V,E448D,T893P,T893K,T1083R	N1576H,I1403T,A1397V,V296I	WT	WT	WT	WT	WT
F0343	This study	Clade 4	0.25/S	0.008/S	0.03/WT	0.015/WT	0.03/S	0.008/S	0.03/S	0.06/WT	0.5/WT	0	0	0	0	0	0	0	0	0	0	China (Lishui)	Blood	V488I,E266D	A351V	V171I,I88V	N896S	WT	I312M,T893P,T893K,D898E	N1576H,I1403T,A1397V,I828V,A824T,V296I	WT	,D36G	WT	WT	E147K
F0356	This study	Clade 4	0.5/S	0.008/S	0.015/WT	0.008/WT	0.015/S	0.015/S	0.03/S	0.06/WT	0.5/WT	0	0	0	0	0	0	0	0	0	0	China (Shenyang)	Blood	V488I,E266D	A353T,A351V	V171I,I88V	N896S,M170V,S108N	WT	E217G,P297S,I312M,E448V,E448D,T893P,T893K,T1083R	N1576H,I1403T,A1397V,V296I	WT	WT	WT	WT	WT
F0366	This study	Clade 4	128/R	8/R	16/NWT	8/NWT	0.06/S	0.008/S	0.12/S	0.06/WT	0.5/WT	0	2	0	2	4	2	0	0	2	4	China (Beijing)	Ascitic fluid	V488I,L301S,E266D	A353T,A351V	V171I,I88V	N896S,M170V,S108N	WT	E217G,P297S,I312M,E448V,E448D,T893P,T893K,T1083R	N1576H,I1403T,A1397V,V296I	WT	WT	WT	WT	WT
F0386	This study	Clade 4	0.5/S	0.008/S	0.015/WT	0.015/WT	0.015/S	0.015/S	0.015/S	0.06/WT	0.5/WT	0	0	0	0	0	0	0	0	0	0	China (Chongqing)	Blood	V488I,E266D	A353T,A351V	WT	N896S,M170V,S108N	WT	E217G,P297S,I312M,E448V,E448D,T893P,T893K,T1083R	N1576H,I1403T,A1397V,V296I	WT	WT	P61S	R511K	WT
F0409	This study	Clade 4	0.5/S	0.008/S	0.06/WT	0.03/WT	0.06/S	0.015/S	0.06/S	0.06/WT	0.5/WT	0	0	0	0	0	0	0	0	0	0	China (Nanjing)	Pus	V488I,E266D	A353T,A351V	V171I,I88V	N896S,M170V,S108N	WT	E217G,P297S,I312M,E448V,E448D,T893P,T893K,T1083R	N1576H,I1403T,A1397V	WT	WT	WT	WT	WT
F0412	This study	Clade 4	2/S	0.03/S	0.12/WT	0.06/WT	0.06/S	0.015/S	0.015/S	0.06/WT	0.5/WT	0	0	0	0	0	0	0	0	0	0	China (Lanzhou)	Blood	V488I,E266D	A353T,A351V	V171I,I88V	N896S	WT	S79N,E217G,P297S,I312M,E448V,E448D,T893P,T893K,T1083R	N1576H,I1403T,A1397V,V296I	WT	WT	T187I	WT	WT
F0428	This study	Clade 4	0.5/S	0.008/S	0.03/WT	0.015/WT	0.06/S	0.008/S	0.12/S	0.06/WT	0.5/WT	0	0	0	0	0	0	0	0	0	0	China (Jinan)	Blood	E266D	A353T,A351V	I88V	N896S	WT	E217G,P297S,E448V,E448D,I633L,T1083R	N1576H,I1403T,A1397V,V352L,V296I	WT	,D36G	WT	WT	WT
F3146	This study	Clade 4	0.25/S	0.008/S	0.015/WT	0.015/WT	0.06/S	0.015/S	0.015/S	0.06/WT	0.5/WT	0	0	0	0	0	0	0	0	0	0	China (Guiyang)	Blood	V488I,E266D	A353T,A351V	S346L,V171I,I88V	N896S,M170V,S108N	WT	E217G,P297S,E448V,E448D,T893P,T893K,T1083R	N1576H,I1403T,A1397V,V296I	WT	WT	WT	WT	WT
F3158	This study	Clade 4	0.12/S	0.008/S	0.015/WT	0.015/WT	0.03/S	0.008/S	0.03/S	0.06/WT	0.5/WT	0	0	0	0	0	0	0	0	0	0	China (Harbin)	Blood	V488I,E266D	A353T,A351V	S346L,V171I,I88V	N896S,M170V,S108N	WT	E217G,P297S,E448V,E448D,T893P,T893K,T1083R	N1576H,I1403T,A1397V,V296I	WT	WT	WT	WT	WT
F3166	This study	Clade 4	0.25/S	0.008/S	0.03/WT	0.03/WT	0.03/S	0.015/S	0.015/S	0.06/WT	0.5/WT	0	0	0	0	0	0	0	0	0	0	China (Harbin)	Blood	V488I,E266D	A353T,A351V	L356F,V171I,I88V	N896S,M170V,S108N	WT	E217G,P297S,I312M,E448V,E448D,T893P,T893K,T1083R	N1576H,I1403T,A1397V	WT	WT	WT	WT	WT
F3262	This study	Clade 4	0.5/S	0.015/S	0.03/WT	0.03/WT	0.03/S	0.008/S	0.03/S	0.06/WT	0.25/WT	0	0	0	0	0	0	0	0	0	0	China (Taiyuan)	Blood	V488I,E266D	A353T,A351V	V171I,I88V	896S,M170V,S108N	WT	E217G,P297S,I312M,E448V,E448D,T893P,T893K,T1083R	N1576H,I1403T,A1397V,V296I	WT	WT	WT	WT	WT
CEC1427	Ropars et al.20	Clade 4	-/-	-/-	-/-	-/-	-/-	-/-	-/-	-/-	-/-	-	-	-	-	-	-	-	-	-	-	France	Invasive	V488I,E266D	A353T,A351V	V171I,I88V	N896S,M170V,S108N	WT	E217G,P297S,I312M,E448V,E448D,T893P,T893K,T1083R,R1527K	N1576H,I1403T,A1397V,V296I	WT	WT	WT	WT	WT
CEC1492	Ropars et al.20	Clade 4	-/-	-/-	-/-	-/-	-/-	-/-	-/-	-/-	-/-	-	-	-	-	-	-	-	-	-	-	Unknown	Unknown	V488I,E266D	A353T,A351V	V171I,I88V	N896S,M170V,S108N	WT	E217G,P297S,I312M,E448V,E448D,T893P,T893K,T1083R,R1527K	N1576H,I1403T,A1397V,V296I	WT	WT	G155S	WT	WT
CEC2022	Ropars et al.20	Clade 4	-/-	-/-	-/-	-/-	-/-	-/-	-/-	-/-	-/-	-	-	-	-	-	-	-	-	-	-	France	Invasive	V488I,E266D	A353T,A351V	V171I,I88V	N896S,M170V,S108N	WT	E217G,P297S,I312M,E448V,E448D,T893P,T893K,T1083R,R1527K	N1576H,I1403T,A1397V,V296I	WT	WT	WT	WT	WT
CEC3530	Ropars et al.20	Clade 4	-/-	-/-	-/-	-/-	-/-	-/-	-/-	-/-	-/-	-	-	-	-	-	-	-	-	-	-	France	Commensal	V488I,E266D	A353T,A351V	WT	N896S,M170V,S108N	Y114D	E217G,P297S,I312M,E448V,E448D,T893P,T893K,T1083R,R1527K	N1576H,I1403T,A1397V,V296I	WT	WT	WT	WT	WT
CEC3532	Ropars et al.20	Clade 4	-/-	-/-	-/-	-/-	-/-	-/-	-/-	-/-	-/-	-	-	-	-	-	-	-	-	-	-	France	Commensal	V488I,E266D	WT	V171I,I88V	N896S,M170V,S108N	WT	E217G,P297S,I312M,E448V,E448D,T893P,T893K,T1083R,R1527K	N1576H,I1403T,A1397V,V296I	WT	WT	WT	WT	WT
CEC3535	Ropars et al.20	Clade 4	-/-	-/-	-/-	-/-	-/-	-/-	-/-	-/-	-/-	-	-	-	-	-	-	-	-	-	-	Morocco	Commensal	V488I,E266D	A353T,A351V	V171I,I88V	N896S,K708T,M170V,S108N	WT	E217G,P297S,I312M,E448V,E448D,T893P,T893K,T1083R,R1527K	N1576H,I1403T,A1397V,V296I	WT	WT	WT	WT	WT
CEC3536	Ropars et al.20	Clade 4	-/-	-/-	-/-	-/-	-/-	-/-	-/-	-/-	-/-	-	-	-	-	-	-	-	-	-	-	Morocco	Commensal	V488I,E266D	A353T,A351V	I88V	N896S,M170V,S108N	L1183*,F631L	E217G,P297S,I312M,E448V,E448D,T893P,T893K,T1083R,R1527K	N1576H,I1403T,A1397V,V296I	WT	WT	WT	WT	WT
CEC3540	Ropars et al.20	Clade 4	-/-	-/-	-/-	-/-	-/-	-/-	-/-	-/-	-/-	-	-	-	-	-	-	-	-	-	-	France	Invasive	V488I,E266D	A353T,A351V	V171I,I88V	N896S,M170V,S108N	WT	E217G,P297S,I312M,E448V,E448D,T893P,T893K,T1083R,R1527K	N1576H,I1403T,A1397V,V296I	WT	WT	WT	WT	WT
CEC3541	Ropars et al.20	Clade 4	-/-	-/-	-/-	-/-	-/-	-/-	-/-	-/-	-/-	-	-	-	-	-	-	-	-	-	-	France	Invasive	V488I,E266D	A353T,A351V	V171I,I88V	N896S,M170V,S108N	WT	P297S,I312M,E448V,E448D,T893P,T893K,T1083R,R1527K	N1576H,I1403T,A1397V,V296I	WT	WT	WT	WT	WT
CEC3551	Ropars et al.20	Clade 4	-/-	-/-	-/-	-/-	-/-	-/-	-/-	-/-	-/-	-	-	-	-	-	-	-	-	-	-	France	Superficial	V488I,E266D	A353T,A351V	V171I,I88V	N896S,M170V,S108N	WT	E217G,P297S,I312M,E448V,E448D,T893P,T893K,T1083R,R1527K	N1576H,I1403T,A1397V,V296I	WT	WT	WT	WT	WT
CEC3556	Ropars et al.20	Clade 4	-/-	-/-	-/-	-/-	-/-	-/-	-/-	-/-	-/-	-	-	-	-	-	-	-	-	-	-	Morocco	Commensal	V488I,E266D	A353T,A351V	V171I,I88V	N896S,M170V,S108N	WT	E217G,P297S,I312M,E448V,E448D,T893P,T893K,T1083R,	N1576H,I1403T,A1397V,V296I	WT	WT	G155S	WT	WT
CEC3559	Ropars et al.20	Clade 4	-/-	-/-	-/-	-/-	-/-	-/-	-/-	-/-	-/-	-	-	-	-	-	-	-	-	-	-	France	Superficial	V488I,E266D	A353T,A351V	V171I,I88V	N896S,M170V,S108N	WT	E217G,P297S,I312M,E448V,E448D,T893P,T893K,T1083R,R1527K	N1576H,I1403T,A1397V,V296I	WT	WT	WT	WT	WT
CEC3602	Ropars et al.20	Clade 4	-/-	-/-	-/-	-/-	-/-	-/-	-/-	-/-	-/-	-	-	-	-	-	-	-	-	-	-	Morocco	Commensal	V488I,E266D	A353T,A351V	I443T,V171I,I88V	N896S,M170V,S108N	WT	E217G,P297S,I312M,E448V,E448D,T893P,T893K,T1083R,R1527K	N1576H,I1403T,A1397V,V296I	WT	WT	WT	WT	WT
CEC3607	Ropars et al.20	Clade 4	-/-	-/-	-/-	-/-	-/-	-/-	-/-	-/-	-/-	-	-	-	-	-	-	-	-	-	-	Morocco	Commensal	V488I,E266D	A353T,A351V	V171I,I88V	N896S,M170V,S108N	WT	E217G,P297S,I312M,E448V,E448D,T893P,T893K,T1083R,R1527K	N1576H,I1403T,A1397V,V296I	WT	WT	WT	WT	WT
CEC3610	Ropars et al.20	Clade 4	-/-	-/-	-/-	-/-	-/-	-/-	-/-	-/-	-/-	-	-	-	-	-	-	-	-	-	-	Morocco	Commensal	V488I,E266D	A353T,A351V	V171I,I88V	N896S,M170V,S108N	WT	E217G,I312M,E448V,E448D,T893P,T893K,T1083R,R1527K	N1576H,I1403T,A1397V,V296I	WT	WT	WT	WT	WT
CEC3611	Ropars et al.20	Clade 4	-/-	-/-	-/-	-/-	-/-	-/-	-/-	-/-	-/-	-	-	-	-	-	-	-	-	-	-	Morocco	Commensal	V488I,E266D	A353T,A351V	V171I,I88V	N896S,M170V,S108N	WT	E217G,P297S,I312M,E448V,E448D,T893P,T893K,T1083R,R1527K	N1576H,I1403T,A1397V,V296I	WT	WT	WT	WT	WT
CEC3659	Ropars et al.20	Clade 4	-/-	-/-	-/-	-/-	-/-	-/-	-/-	-/-	-/-	-	-	-	-	-	-	-	-	-	-	France	Superficial	V488I,E266D	A353T,A351V	F202L,V171I,I88V	N896S,M170V,S108N	WT	E217G,P297S,I312M,E448V,E448D,T893P,T893K,T1083R,R1527K	N1576H,I1403T,A1397V,V296I	WT	WT	WT	WT	WT
CEC3674	Ropars et al.20	Clade 4	-/-	-/-	-/-	-/-	-/-	-/-	-/-	-/-	-/-	-	-	-	-	-	-	-	-	-	-	France	Superficial	V488I,E266D	A353T,A351V	V171I,I88V	N896S,M170V,S108N	WT	E217G,P297S,I312M,E448V,E448D,T893P,T893K,T1083R,R1527K	N1576H,I1403T,A1397V,	WT	WT	WT	WT	WT
CEC3675	Ropars et al.20	Clade 4	-/-	-/-	-/-	-/-	-/-	-/-	-/-	-/-	-/-	-	-	-	-	-	-	-	-	-	-	France	Invasive	V488I,E266D	A353T,A351V	V171I,I88V	N896S,M170V,S108N	WT	E217G,P297S,I312M,E448V,E448D,T893P,T893K,T1083R,R1527K	N1576H,I1403T,A1397V,V296I	WT	WT	WT	WT	WT
CEC3676	Ropars et al.20	Clade 4	-/-	-/-	-/-	-/-	-/-	-/-	-/-	-/-	-/-	-	-	-	-	-	-	-	-	-	-	France	Superficial	V488I,E266D	A353T,A351V	V171I,I88V	N896S,M170V,S108N	WT	E217G,P297S,I312M,E448V,E448D,T893P,T893K,T1083R,R1527K	N1576H,I1403T,A1397V,V296I	WT	WT	WT	WT	WT
CEC3683	Ropars et al.20	Clade 4	-/-	-/-	-/-	-/-	-/-	-/-	-/-	-/-	-/-	-	-	-	-	-	-	-	-	-	-	France	Invasive	V488I,E266D	A353T,A351V	V171I,I88V	N896S,M170V,S108N	WT	E217G,P297S,I312M,E448V,E448D,T893P,T893K,T1083R,R1527K	N1576H,I1403T,A1397V,V296I	WT	WT	WT	WT	WT
CEC3716	Ropars et al.20	Clade 4	-/-	-/-	-/-	-/-	-/-	-/-	-/-	-/-	-/-	-	-	-	-	-	-	-	-	-	-	France	Superficial	V488I,E266D	A353T,A351V	V171I,I88V	N896S,M170V,S108N	WT	I312M,T893P,T893K,T1083R,R1527K	N1576H,I1403T,A1397V,V296I	WT	WT	WT	D442N	WT
CEC4497	Ropars et al.20	Clade 4	-/-	-/-	-/-	-/-	-/-	-/-	-/-	-/-	-/-	-	-	-	-	-	-	-	-	-	-	Unknown	Food spoilage	V488I,E266D	A353T,A351V	V171I,I88V	N896S,M170V,S108N	WT	E217G,P297S,I312M,E448V,E448D,T893P,T893K,T1083R,N1093D,R1527K	N1576H,I1403T,A1397V,V296I	WT	WT	WT	WT	WT
CEC704	Ropars et al.20	Clade 4	-/-	-/-	-/-	-/-	-/-	-/-	-/-	-/-	-/-	-	-	-	-	-	-	-	-	-	-	France	Superficial	V488I,E266D	A353T,A351V	V171I,I88V	N896S,M170V,S108N	WT	WT	WT	WT	WT	WT	WT	WT
CEC708	Ropars et al.20	Clade 4	-/-	-/-	-/-	-/-	-/-	-/-	-/-	-/-	-/-	-	-	-	-	-	-	-	-	-	-	France	Superficial	V488I,E266D	A353T,A351V	V171I,I88V	N896S,M170V,S108N	WT	WT	WT	WT	WT	WT	WT	WT
CEC711	Ropars et al.20	Clade 4	-/-	-/-	-/-	-/-	-/-	-/-	-/-	-/-	-/-	-	-	-	-	-	-	-	-	-	-	France	Superficial	V488I,E266D	A353T,A351V	V171I,I88V	N896S,M170V,S108N	WT	WT	WT	WT	WT	WT	WT	WT
CEC712	Ropars et al.20	Clade 4	-/-	-/-	-/-	-/-	-/-	-/-	-/-	-/-	-/-	-	-	-	-	-	-	-	-	-	-	France	Superficial	V488I,E266D	A353T,A351V	V171I,I88V	N896S,M170V,S108N	WT	WT	WT	WT	WT	WT	WT	WT
F0137	This study	Clade 8	0.25/S	0.008/S	0.015/WT	0.015/WT	0.03/S	0.015/S	0.015/S	0.06/WT	0.5/WT	0	0	0	0	0	0	0	0	0	0	China (Guangzhou)	Blood	WT	WT	WT	I558V,A377V,F189S,N174D,M170I,K87N	WT	E217G,P297S,E448V,E448D	N1576H,I1403T,A1397V,V352L	WT	WT	WT	WT	WT
F0143	This study	Clade 8	0.25/S	0.008/S	0.03/WT	0.03/WT	0.03/S	0.015/S	0.015/S	0.06/WT	0.5/WT	0	0	0	0	0	0	0	0	0	0	China (Wuhan)	Blood	WT	WT	WT	I558V,A377V,F189S,N174D,M170I,K87N	WT	E217G,P297S,E448V,E448D	A1624T,N1576H,I1403T,A1397V,V352L	WT	D36G	WT	WT	WT
F0164	This study	Clade 8	0.25/S	0.008/S	0.03/WT	0.015/WT	0.015/S	0.015/S	0.015/S	0.06/WT	0.5/WT	0	0	0	0	0	0	0	0	0	0	China (Chengdu)	Blood	WT	WT	WT	I558V,A377V,F189S,N174D,M170I,K87N	WT	E217G,P297S,E448V,E448D	N1576H,I1403T,A1397V,R738I	WT	WT	WT	WT	WT
F0170	This study	Clade 8	0.25/S	0.008/S	0.015/WT	0.015/WT	0.03/S	0.015/S	0.015/S	0.06/WT	0.25/WT	0	0	0	0	0	0	0	0	0	0	China (Changchun)	Blood	WT	WT	WT	I558V,A377V,F189S,N174D,M170I,K87N	WT	E217G,P297S,E448V,E448D	N1576H,I1403T,A1397V,V1314I	WT	D36G	WT	WT	WT
F0175	This study	Clade 8	0.25/S	0.008/S	0.015/WT	0.015/WT	0.03/S	0.015/S	0.015/S	0.06/WT	0.25/WT	0	0	0	0	0	0	0	0	0	0	China (Wuhan)	Blood	WT	WT	WT	I558V,A377V,F189S,N174D,M170I,K87N	WT	E217G,P297S,E448V,E448D	N1576H,I1403T,A1397V,V352L	WT	WT	WT	WT	WT
F0192	This study	Clade 8	0.25/S	0.008/S	0.015/WT	0.008/WT	0.03/S	0.015/S	0.015/S	0.06/WT	0.5/WT	0	0	0	0	0	0	0	0	0	0	China (Dalian)	Blood	WT	WT	WT	I558V,A377V,F189S,N174D,M170I,K87N	T1341I	E217G,P297S,E448V,E448D	N1576H,I1403T,A1397V,V352L	WT	WT	WT	WT	WT
F0201	This study	Clade 8	0.12/S	0.008/S	0.015/WT	0.008/WT	0.03/S	0.015/S	0.03/S	0.06/WT	0.25/WT	0	0	0	0	0	0	0	0	0	0	China (Beijing)	Blood	WT	WT	WT	I558V,A377V,F189S,N174D,M170I,K87N	WT	E217G,P297S,E448V,E448D	N1576H,I1403T,A1397V,V352L	WT	WT	WT	WT	WT
F0237	This study	Clade 8	0.25/S	0.008/S	0.015/WT	0.015/WT	0.03/S	0.015/S	0.015/S	0.06/WT	0.25/WT	0	0	0	0	0	0	0	0	0	0	China (Nanchang)	Blood	WT	WT	WT	I558V,A377V,F189S,N174D,M170I,K87N	WT	E217G,P297S,E448V,E448D	N1576H,I1403T,A1397V,V352L	WT	D36G	WT	WT	WT
F0239	This study	Clade 8	0.25/S	0.008/S	0.015/WT	0.015/WT	0.015/S	0.008/S	0.015/S	0.06/WT	0.5/WT	0	0	0	0	0	0	0	0	0	0	China (Nanchang)	Blood	WT	WT	WT	I558V,A377V,F189S,N174D,M170I,K87N	WT	E217G,P297S,E448V,E448D	N1576H,I1403T,A1397V,V352L	WT	D36G	WT	WT	WT
F0273	This study	Clade 8	0.25/S	0.008/S	0.015/WT	0.015/WT	0.03/S	0.015/S	0.03/S	0.06/WT	0.5/WT	0	0	0	0	0	0	0	0	0	0	China (Chongqing)	Blood	WT	WT	WT	I558V,A377V,F189S,N174D,M170I,K87N	WT	E217G,P297S,E448V,E448D	N1576H,I1403T,A1397V,V352L	WT	WT	WT	WT	WT
F0282	This study	Clade 8	0.12/S	0.008/S	0.015/WT	0.008/WT	0.03/S	0.008/S	0.06/S	0.06/WT	0.25/WT	0	0	0	0	0	0	0	0	0	0	China (Hangzhou)	Blood	WT	WT	WT	I558V,A377V,F189S,N174D,M170I,K87N	T1341I	E217G,P297S,E448V,E448D	N1576H,I1403T,A1397V	WT	WT	WT	WT	WT
F0286	This study	Clade 8	0.5/S	0.008/S	0.03/WT	0.015/WT	0.015/S	0.015/S	0.015/S	0.06/WT	0.5/WT	0	0	0	0	0	0	0	0	0	0	China (Hangzhou)	Blood	WT	WT	WT	I558V,A377V,F189S,N174D,M170I,K87N	WT	E217G,P297S,E448V,E448D	N1576H,I1403T,A1397V,V352L	WT	D36G	WT	WT	WT
F0307	This study	Clade 8	0.25/S	0.008/S	0.015/WT	0.015/WT	0.03/S	0.015/S	0.03/S	0.06/WT	0.5/WT	0	0	0	0	0	0	0	0	0	0	China (Beijing)	Blood	WT	K97N	WT	I558V,A377V,F189S,N174D,M170I,K87N	WT	E217G,P297S,E448V,E448D	N1576H,I1403T,A1397V	WT	WT	WT	WT	WT
F0316	This study	Clade 8	0.25/S	0.008/S	0.015/WT	0.015/WT	0.03/S	0.015/S	0.06/S	0.06/WT	0.25/WT	0	0	0	0	0	0	0	0	0	0	China (Shanghai)	Cerebrospinal fluid	WT	WT	WT	I558V,A377V,F189S,N174D,M170I,K87N	WT	E217G,P297S,E448V,E448D	N1576H,I1403T,A1397V	WT	WT	WT	WT	WT
F0330	This study	Clade 8	0.25/S	0.008/S	0.015/WT	0.015/WT	0.03/S	0.015/S	0.03/S	0.06/WT	0.25/WT	0	0	0	0	0	0	0	0	0	0	China (Nanjing)	Blood	WT	WT	WT	I558V,A377V,F189S,N174D,M170I,K87N	WT	E217G,P297S,E448V,E448D	N1576H,I1403T,A1397V,V352L	WT	D36G	WT	WT	WT
F0337	This study	Clade 8	0.25/S	0.008/S	0.015/WT	0.015/WT	0.03/S	0.008/S	0.06/S	0.06/WT	0.5/WT	0	0	0	0	0	0	0	0	0	0	China (Kunming)	Blood	WT	WT	WT	I558V,A377V,F189S,N174D,M170I,K87N	WT	E217G,P297S,E448V,E448D	N1576H,I1403T,A1397V,V352L	WT	D36G	WT	WT	WT
F0350	This study	Clade 8	0.12/S	0.008/S	0.015/WT	0.008/WT	0.03/S	0.015/S	0.03/S	0.06/WT	0.5/WT	0	0	0	0	0	0	0	0	0	0	China (Qingdao)	Blood	WT	WT	WT	I558V,A377V,F189S,N174D,M170I,K87N	WT	E217G,P297S,E448V,E448D	N1576H,I1403T,A1397V,V352L	WT	D36G	WT	WT	WT
F0351	This study	Clade 8	0.12/S	0.008/S	0.015/WT	0.015/WT	0.03/S	0.015/S	0.06/S	0.06/WT	0.25/WT	0	0	0	0	0	0	0	0	0	0	China (Qingdao)	Blood	WT	F328I	WT	I558V,A377V,F189S,N174D,M170I,K87N	WT	E217G,P297S,E448V,E448D	N1576H,I1403T,A1397V,V352L	WT	WT	WT	WT	WT
F0368	This study	Clade 8	1/S	0.015/S	0.06/WT	0.03/WT	0.06/S	0.008/S	0.015/S	0.06/WT	1/WT	0	0	0	0	0	0	0	0	0	0	China (Beijing)	Ascitic fluid	WT	WT	WT	I558V,A377V,F189S,N174D,M170I,K87N	WT	E217G,P297S,E448V,E448D,L919S	N1576H,I1403T,A1397V,V352L	WT	WT	WT	WT	WT
F0372	This study	Clade 8	0.5/S	0.008/S	0.03/WT	0.015/WT	0.03/S	0.015/S	0.03/S	0.06/WT	0.5/WT	0	0	0	0	0	0	0	0	0	0	China (Wuhan)	Blood	WT	M161R	V328I	I558V,A377V,F189S,N174D,M170I	WT	E217G,P297S,E448V,E448D	N1576H,I1403T,A1397V,V352L	WT	D36G	WT	WT	WT
F0384	This study	Clade 8	0.25/S	0.008/S	0.03/WT	0.015/WT	0.03/S	0.015/S	0.03/S	0.06/WT	0.5/WT	0	0	0	0	0	0	0	0	0	0	China (Wenzhou)	Blood	WT	WT	WT	I558V,A377V,F189S,N174D,M170I,K87N	WT	E217G,P297S,E448V,E448D	N1576H,I1403T,A1397V,V352L	WT	WT	WT	WT	WT
F0385	This study	Clade 8	0.25/S	0.008/S	0.03/WT	0.015/WT	0.06/S	0.015/S	0.03/S	0.06/WT	0.5/WT	0	0	0	0	0	0	0	0	0	0	China (Wenzhou)	Blood	WT	WT	WT	I558V,A377V,F189S,N174D,M170I,K87N	WT	E217G,P297S,E448V,E448D	N1576H,I1403T,A1397V,V352L	WT	WT	WT	WT	WT
F0392	This study	Clade 8	0.25/S	0.008/S	0.015/WT	0.015/WT	0.03/S	0.015/S	0.015/S	0.06/WT	0.5/WT	0	0	0	0	0	0	0	0	0	0	China (Chongqing)	Bile	WT	WT	WT	I558V,A377V,F189S,N174D,M170I,K87N	WT	E217G,P297S,E448V,E448D	N1576H,I1403T,A1397V	WT	D36G	WT	WT	WT
F0413	This study	Clade 8	0.5/S	0.008/S	0.03/WT	0.015/WT	0.03/S	0.015/S	0.03/S	0.06/WT	0.5/WT	0	0	0	0	0	0	0	0	0	0	China (Lanzhou)	Blood	WT	WT	WT	WT	WT	E217G,P297S,E448V,E448D	N1576H,I1403T,A1397V,V352L	WT	WT	WT	WT	WT
F0429	This study	Clade 8	0.25/S	0.008/S	0.015/WT	0.015/WT	0.03/S	0.008/S	0.06/S	0.06/WT	0.5/WT	0	0	0	0	0	0	0	0	0	0	China (Nanjing)	Blood	WT	WT	WT	I558V,A377V,F189S,N174D,M170I,K87N	WT	E217G,P297S,E448V,E448D	N1576H,I1403T,A1397V,V352L	WT	WT	WT	WT	WT
F3124	This study	Clade 8	0.25/S	0.008/S	0.03/WT	0.015/WT	0.03/S	0.015/S	0.03/S	0.06/WT	1/WT	0	0	0	0	0	0	0	0	0	0	China (Xi'an)	Blood	WT	WT	WT	I558V,A377V,F189S,N174D,M170I,K87N	V570A,L504H	E217G,P297S	N1576H,I1403T,A1397V,V352L	WT	WT	WT	WT	WT
F3134	This study	Clade 8	0.12/S	0.008/S	0.015/WT	0.015/WT	0.03/S	0.008/S	0.015/S	0.06/WT	0.5/WT	0	0	0	0	0	0	0	0	0	0	China (Guiyang)	Pus	WT	WT	WT	I558V,A377V,F189S,N174D,M170I,K87N	WT	E217G,P297S,E448V,E448D	N1576H,I1403T,A1397V,V352L	WT	D36G	WT	WT	WT
F3140	This study	Clade 8	0.5/S	0.008/S	0.06/WT	0.03/WT	0.03/S	0.015/S	0.015/S	0.06/WT	0.5/WT	0	0	0	0	0	0	0	0	0	0	China (Guiyang)	Ascitic fluid	WT	WT	WT	I558V,A377V,F189S,N174D,M170I,K87N	WT	E217G,P297S,E448V,E448D	N1576H,I1403T,A1397V	WT	D36G	WT	WT	WT
F3168	This study	Clade 8	1/S	0.03/S	0.06/WT	0.06/WT	0.06/S	0.015/S	0.015/S	0.06/WT	0.5/WT	0	0	0	0	0	0	0	0	0	0	China (Harbin)	Blood	WT	WT	WT	I558V,A377V,F189S,N174D,M170I,K87N	WT	E217G,P297S,E448V,E448D	N1576H,I1403T,A1397V,V352L	WT	D36G	WT	WT	WT
F3242	This study	Clade 8	0.25/S	0.008/S	0.015/WT	0.015/WT	0.03/S	0.008/S	0.12/S	0.06/WT	0.5/WT	0	0	0	0	0	0	0	0	0	0	China (Yinchuan )	Blood	WT	WT	WT	I558V,A377V,F189S,N174D,M170I,K87N	WT	E217G,P297S,E448V,E448D	N1576H,I1403T,A1397V,V352L	WT	WT	WT	WT	WT
F3322	This study	Clade 8	0.25/S	0.008/S	0.015/WT	0.015/WT	0.03/S	0.008/S	0.06/S	0.06/WT	0.5/WT	0	0	0	0	0	0	0	0	0	0	China (Urumqi)	Blood	WT	WT	WT	I558V,A377V,F189S,N174D,M170I,K87N	WT	E217G,P297S,E448V,E448D	N1576H,I1403T,A1397V,V352L	WT	D36G	WT	WT	WT
CEC2023	Ropars et al.20	Clade 8	-/-	-/-	-/-	-/-	-/-	-/-	-/-	-/-	-/-	-	-	-	-	-	-	-	-	-	-	Guiana	Commensal	WT	WT	WT	I558V,A377V,F189S,N174D,M170I,K87N	WT	E217G,P297S,E448V,E448D	N1576H,I1403T,A1397V,V352L,	WT	WT	WT	WT	WT
CEC3622	Ropars et al.20	Clade 8	-/-	-/-	-/-	-/-	-/-	-/-	-/-	-/-	-/-	-	-	-	-	-	-	-	-	-	-	Brazil	Commensal	WT	WT	WT	I558V,A377V,F189S,N174D,M170I,K87N	WT	E217G,P297S,E448V,E448D	N1576H,I1403T,A1397V,V352L,	WT	D36G,	WT	WT	WT
CEC3634	Ropars et al.20	Clade 8	-/-	-/-	-/-	-/-	-/-	-/-	-/-	-/-	-/-	-	-	-	-	-	-	-	-	-	-	Brazil	Commensal	WT	WT	WT	I558V,A377V,F189S,N174D,M170I,K87N	WT	E217G,P297S,E448V,E448D	N1576H,I1403T,A1397V,V352L,	WT	D36G,	WT	WT	WT
F0125	This study	Clade 9	0.5/S	0.008/S	0.015/WT	0.015/WT	0.03/S	0.015/S	0.06/S	0.06/WT	0.25/WT	0	0	0	0	0	0	0	0	0	0	China (Shenyang)	Blood	V488I,E266D	A351V	WT	N896S,I558V,A377V,F189S,N174D,M170I,K87N	WT	I633L,M679I	W1498R,I1403T,A1397V,V1393A,V296I	WT	D36G,P68L	WT	WT	WT
F0127	This study	Clade 9	0.5/S	0.008/S	0.03/WT	0.015/WT	0.03/S	0.015/S	0.06/S	0.06/WT	0.25/WT	0	0	0	0	0	0	0	0	0	0	China (Shenyang)	Blood	V488I,E266D	A351V	WT	N896S,I558V,A377V,F189S,N174D,M170I,K87N	WT	I633L,M679I	W1498R,I1403T,A1397V,V1393A,V296I	WT	D36G,P68L	WT	WT	WT
F0148	This study	Clade 9	0.5/S	0.015/S	0.06/WT	0.03/WT	0.03/S	0.008/S	0.015/S	0.06/WT	0.25/WT	0	0	0	0	0	0	0	0	0	0	China (Fuzhou)	Blood	V488I,E266D	H28Y	WT	N896S	WT	E448V,E448D,I633L,E758K,T893P,T893K,D898E,A1080V	E1367G,L842M,S733F,P71A	WT	WT	WT	WT	WT
F0191	This study	Clade 9	0.5/S	0.008/S	0.015/WT	0.015/WT	0.03/S	0.008/S	0.03/S	0.06/WT	0.25/WT	0	0	0	0	0	0	0	0	0	0	China (Dalian)	Blood	E266D	H28Y	WT	N896S	WT	E448V,E448D,I633L,E758K,T893P,T893K,D898E,A1080V	E1367G,L842M,P71A	WT	D36G,P68L	WT	WT	WT
F0266	This study	Clade 9	0.25/S	0.008/S	0.03/WT	0.015/WT	0.03/S	0.015/S	0.03/S	0.06/WT	0.25/WT	0	0	0	0	0	0	0	0	0	0	China (Urumqi)	Blood	V488I,E266D	H28Y	WT	N896S	WT	E448V,E448D,I633L,E758K,T893P,T893K,D898E,A1080V	E1367G,L842M,P71A	WT	D36G,P68L	WT	WT	WT
F0317	This study	Clade 9	0.5/S	0.008/S	0.03/WT	0.03/WT	0.015/S	0.015/S	0.015/S	0.06/WT	0.5/WT	0	0	0	0	0	0	0	0	0	0	China (Shanghai)	Blood	V488I,E266D	H28Y	WT	N896S	WT	E448V,E448D,I633L,E758K,T893P,T893K,D898E,A1080V	E1367G,L842M,P71A	WT	D36G,P68L	WT	WT	WT
F0375	This study	Clade 9	4/SDD	0.5/I	0.12/WT	0.06/WT	0.03/S	0.015/S	0.015/S	0.25/WT	0.5/WT	1	0	1	0	2	0	1	1	0	2	China (Wuhan)	Ascitic fluid	E266D	A351V	WT	N896S,I558V,A377V,F189S,N174D,M170I,K87N	WT	M679I	W1498R,I1403T,A1397V,V1393A,V296I	WT	D36G,P68L	WT	WT	WT
F0399	This study	Clade 9	0.25/S	0.008/S	0.015/WT	0.008/WT	0.03/S	0.008/S	0.015/S	0.06/WT	0.5/WT	0	0	0	0	0	0	0	0	0	0	China (Taizhou)	Blood	V488I,E266D	H28Y	WT	N896S	WT	E448V,E448D,I633L,E758K,T893P,T893K,D898E,A1080V	E1367G,L842M,S733F,P71A	WT	D36G,P68L	WT	WT	WT
F3136	This study	Clade 9	0.5/S	0.008/S	0.06/WT	0.03/WT	0.12/S	0.03/S	0.06/S	0.06/WT	0.5/WT	0	0	0	0	0	0	0	0	0	0	China (Guiyang)	Hydrothorax	V488I,E266D	WT	WT	N896S,I558V,A377V,F189S,N174D,M170I,K87N	WT	I633L,M679I	W1498R,I1403T,A1397V,V1393A,V296I	WT	D36G	WT	WT	WT
F3138	This study	Clade 9	1/S	0.03/S	0.12/WT	0.06/WT	0.06/S	0.03/S	0.015/S	0.12/WT	0.5/WT	0	0	0	0	0	0	0	0	0	0	China (Guiyang)	Blood	V488I,E266D	WT	WT	N896S,I558V,A377V,F189S,N174D,M170I,K87N	WT	I633L,M679I	W1498R,I1403T,A1397V,V1393A,V296I	WT	D36G	WT	WT	WT
F3230	This study	Clade 9	0.25/S	0.008/S	0.015/WT	0.015/WT	0.06/S	0.015/S	0.03/S	0.06/WT	0.25/WT	0	0	0	0	0	0	0	0	0	0	China (Yinchuan )	Blood	V488I,T486I,E266D	A351V	WT	N896S,I558V,A377V,F189S,N174D,M170I,K87N	WT	I633L,M679I,	W1498R,I1403T,A1397V,V1393A,V296I	WT	D36G,P68L	A87V	WT	WT
F3326	This study	Clade 9	0.5/S	0.008/S	0.06/WT	0.03/WT	0.03/S	0.008/S	0.12/S	0.06/WT	0.5/WT	0	0	0	0	0	0	0	0	0	0	China (Urumqi)	Blood	V488I,E266D	A351V	Y203C	N896S,I558V,A377V,F189S,N174D,M170I,K87N	WT	I633L,M679I	W1498R,V296I	WT	D36G,P68L	WT	WT	WT
CEC2018	Ropars et al.20	Clade 9	-/-	-/-	-/-	-/-	-/-	-/-	-/-	-/-	-/-	-	-	-	-	-	-	-	-	-	-	France	Superficial	V488I,E266D	H28Y	WT	N896S	WT	E448V,E448D,I633L,E758K,T893P,T893K,D898E,A1080V,S1193N,L1410M	E1367G,L842M,P71A,	WT	WT	WT	WT	WT
CEC3533	Ropars et al.20	Clade 9	-/-	-/-	-/-	-/-	-/-	-/-	-/-	-/-	-/-	-	-	-	-	-	-	-	-	-	-	France	Commensal	V488I,E266D	H28Y	WT	N896S	WT	E448V,E448D,I633L,E758K,T893P,T893K,D898E,A1080V,S1193N,L1410M	E1367G,L842M,P71A,	WT	WT	WT	WT	WT
CEC3668	Ropars et al.20	Clade 9	-/-	-/-	-/-	-/-	-/-	-/-	-/-	-/-	-/-	-	-	-	-	-	-	-	-	-	-	France	Superficial	V488I,E266D	H28Y	WT	N896S	WT	E448V,E448D,I633L,E758K,T893P,T893K,D898E,A1080V,S1193N,L1410M	E1367G,L842M,P71A,	WT	D36G,P68L	WT	WT	WT
CEC4261	Ropars et al.20	Clade 9	-/-	-/-	-/-	-/-	-/-	-/-	-/-	-/-	-/-	-	-	-	-	-	-	-	-	-	-	France	Superficial	V488I,E266D	A351V	WT	N896S,I558V,A377V,F189S,N174D,M170I,K87N	WT	I633L,M679I,L1410M	W1498R,I1403T,A1397V,V1393A,V296I,	WT	D36G,P68L	WT	WT	WT
CEC5026	Ropars et al.20	Clade 9	-/-	-/-	-/-	-/-	-/-	-/-	-/-	-/-	-/-	-	-	-	-	-	-	-	-	-	-	UK	Superficial	V488I,E266D	H28Y	WT	N896S,	WT	E448V,E448D,I633L,E758K,T893P,T893K,D898E,A1080V,S1193N,L1410M	E1367G,L842M,P71A,	WT	D36G,P68L	WT	WT	WT
F0139	This study	Cluster A	0.5/S	0.008/S	0.03/WT	0.015/WT	0.03/S	0.008/S	0.06/S	0.06/WT	0.5/WT	0	0	0	0	0	0	0	0	0	0	China (Jinan)	Blood	E266D,G129A	WT	WT	R869Q,L695F,I558V,A377V,F189S,M170V,L131I	R790K	P297S	N1576H,I1403T,A1397V,S1295N	WT	D36G	WT	WT	WT
F0156	This study	Cluster A	0.5/S	0.008/S	0.015/WT	0.015/WT	0.015/S	0.015/S	0.015/S	0.06/WT	0.25/WT	0	0	0	0	0	0	0	0	0	0	China (Guangzhou)	Blood	E266D,G129A	WT	WT	R869Q,L695F,I558V,A377V,F189S,M170V,L131I	WT	P297S	N1576H,I1403T,A1397V,V1393A,V296I	WT	D36G,P68L	WT	WT	WT
F0162	This study	Cluster A	0.5/S	0.008/S	0.015/WT	0.03/WT	0.06/S	0.015/S	0.015/S	0.06/WT	0.5/WT	0	0	0	0	0	0	0	0	0	0	China (Guangzhou)	Blood	G129A	WT	WT	R869Q,L695F,I558V,A377V,F189S,M170V,L131I	WT	P297S	N1576H,I1403T,A1397V	WT	D36G	WT	WT	WT
F0177	This study	Cluster A	0.5/S	0.008/S	0.03/WT	0.03/WT	0.03/S	0.015/S	0.015/S	0.06/WT	0.25/WT	0	0	0	0	0	0	0	0	0	0	China (Shenyang)	Ascitic fluid	E266D,G129A	WT	WT	R869Q,L695F,I558V,A377V,F189S,M170V,L131I	WT	P297S	N1576H,I1403T,A1397V,V1393A,V296I	WT	D36G,P68L	WT	WT	WT
F0178	This study	Cluster A	0.5/S	0.008/S	0.03/WT	0.03/WT	0.015/S	0.015/S	0.015/S	0.06/WT	0.25/WT	0	0	0	0	0	0	0	0	0	0	China (Hangzhou)	Blood	G129A	WT	WT	R869Q,L695F,R688*,I558V,A377V,F189S,M170V,L131I	WT	P297S	N1576H,I1403T,A1397V,V1393A,V1374I,V296I	WT	D36G,P68L	WT	WT	WT
F0203	This study	Cluster A	0.5/S	0.008/S	0.015/WT	0.015/WT	0.015/S	0.015/S	0.015/S	0.06/WT	0.25/WT	0	0	0	0	0	0	0	0	0	0	China (Lanzhou)	Blood	E266D,G129A	WT	F52L	R869Q,L695F,I558V,A377V,F189S,M170V,L131I	WT	P297S	N1576H,I1403T,A1397V	WT	D36G,P68L	WT	WT	WT
F0244	This study	Cluster A	0.5/S	0.008/S	0.03/WT	0.015/WT	0.015/S	0.015/S	0.015/S	0.06/WT	0.25/WT	0	0	0	0	0	0	0	0	0	0	China (Nanchang)	Blood	E266D,G129A	WT	WT	R869Q,L695F,I558V,A377V,F189S,M170V,L131I	WT	P297S	N1576H,I1403T,A1397V,V1393A,V296I	WT	D36G,P68L	WT	WT	WT
F0294	This study	Cluster A	0.25/S	0.008/S	0.015/WT	0.015/WT	0.015/S	0.015/S	0.015/S	0.06/WT	0.25/WT	0	0	0	0	0	0	0	0	0	0	China (Xi'an)	Blood	E266D,G129A	WT	WT	R869Q,A715T,L695F,I558V,A377V,F189S,M170V,L131I	WT	P297S	N1576H,I1403T,A1397V,V1393A,V296I	WT	D36G,P68L	WT	WT	WT
F0310	This study	Cluster A	1/S	0.015/S	0.06/WT	0.03/WT	0.03/S	0.008/S	0.015/S	0.06/WT	0.5/WT	0	0	0	0	0	0	0	0	0	0	China (Nanning)	Blood	E266D,G129A	WT	WT	R869Q,L695F,I558V,A377V,F189S,M170V,L131I	WT	P297S	I1403T,A1397V,V1393A,V296I	WT	D36G	WT	WT	WT
F0311	This study	Cluster A	1/S	0.015/S	0.12/WT	0.06/WT	0.03/S	0.015/S	0.015/S	0.06/WT	0.5/WT	0	0	0	0	0	0	0	0	0	0	China (Nanning)	Blood	E266D,G129A	WT	WT	R869Q,L695F,I558V,A377V,F189S,M170V,L131I	WT	P297S	N1576H,I1403T,A1397V,V296I	WT	D36G,P68L	WT	WT	WT
F0329	This study	Cluster A	0.5/S	0.008/S	0.03/WT	0.015/WT	0.015/S	0.015/S	0.015/S	0.06/WT	0.5/WT	0	0	0	0	0	0	0	0	0	0	China (Nanjing)	Blood	E266D,G129A	WT	WT	R869Q,L695F,I558V,A377V,F189S,M170V,L131I	WT	P297S	N1576H,I1403T,A1397V,V1393A,V296I	WT	D36G,P68L	WT	WT	WT
F0354	This study	Cluster A	0.5/S	0.008/S	0.015/WT	0.008/WT	0.015/S	0.015/S	0.015/S	0.06/WT	0.25/WT	0	0	0	0	0	0	0	0	0	0	China (Shenyang)	Blood	G129A	WT	WT	R869Q,L695F,I558V,A377V,F189S,M170V,L131I	WT	P297S	N1576H,I1403T,A1397V,V1393A,V296I	WT	D36G,P68L	WT	WT	WT
F0367	This study	Cluster A	2/S	0.015/S	0.06/WT	0.03/WT	0.03/S	0.008/S	0.015/S	0.06/WT	0.5/WT	0	0	0	0	0	0	0	0	0	0	China (Beijing)	Blood	E266D,G129A	WT	WT	R869Q,L695F,I558V,A377V,F189S,M170V,L131I	WT	P297S,L412V	N1576H,I1403T,A1397V,V1393A,V296I	WT	D36G	WT	WT	WT
F0408	This study	Cluster A	256/R	8/R	16/NWT	8/NWT	8/R	8/R	8/R	64/NWT	0.12/WT	0	2	0	2	4	5	0	0	3	8	China (Nanjing)	Bile	E266D,G129A	WT	WT	R869Q,L695F,I558V,A377V,F189S,M170V,L131I	WT	P297S,F460S	N1576H,I1403T,A1397V,V1393A,V296I	WT	D36G,P68L	WT	WT	WT
F3180	This study	Cluster A	1/S	0.06/S	0.12/WT	0.06/WT	0.12/S	0.03/S	0.12/S	0.12/WT	0.5/WT	0	0	0	0	0	0	0	0	0	0	China (Harbin)	Blood	E266D,G129A	WT	WT	R869Q,L695F,I558V,A377V,F189S,M170V,L131I	WT	WT	N1576H,I1403T,A1397V,V1393A,V296I	WT	D36G,P68L	WT	WT	WT
F3284	This study	Cluster A	0.5/S	0.015/S	0.06/WT	0.03/WT	0.06/S	0.015/S	0.03/S	0.06/WT	0.5/WT	0	0	0	0	0	0	0	0	0	0	China (Taiyuan)	Blood	E266D,G129A	WT	WT	R869Q,L695F,I558V,A377V,F189S,M170V,L131I	WT	P297S	N1576H,I1403T,A1397V,V1393A,V296I	WT	D36G,P68L	WT	WT	WT
F3286	This study	Cluster A	0.5/S	0.008/S	0.06/WT	0.03/WT	0.12/S	0.015/S	0.06/S	0.06/WT	0.5/WT	0	0	0	0	0	0	0	0	0	0	China (Taiyuan)	Blood	E266D,G129A	WT	WT	R869Q,L695F,I558V,A377V,F189S,M170V,L131I	WT	P297S	N1576H,I1403T,A1397V,V1393A,V296I	WT	D36G,P68L	WT	WT	WT
CEC3548	Ropars et al.20	Cluster A	-/-	-/-	-/-	-/-	-/-	-/-	-/-	-/-	-/-	-	-	-	-	-	-	-	-	-	-	Belgium	Commensal	E266D,G129A	WT	WT	R869Q,L695F,I558V,A377V,F189S,M170V,L131I	WT	P297S,D1559E	N1576H,I1403T,A1397V,V1393A,V296I,	WT	D36G,P68L	WT	WT	WT
CEC3715	Ropars et al.20	Cluster A	-/-	-/-	-/-	-/-	-/-	-/-	-/-	-/-	-/-	-	-	-	-	-	-	-	-	-	-	France	Superficial	E266D,G129A	WT	WT	R869Q,L695F,I558V,A377V,F189S,M170V,L131I,	WT	P297S,D1559E	N1576H,I1403T,A1397V,V1393A,V296I,W236*,	WT	D36G,P68L	WT	E20A	WT
CEC4038	Ropars et al.20	Cluster A	-/-	-/-	-/-	-/-	-/-	-/-	-/-	-/-	-/-	-	-	-	-	-	-	-	-	-	-	UK	Superficial	E266D,G129A	WT	WT	R869Q,L695F,I558V,A377V,F189S,M170V,L131I	WT	P297S,A324V,D1559E	N1576H,I1403T,A1397V,V1393A,V296I,	WT	D36G	WT	WT	WT
CEC3708	Ropars et al.20	Cluster B	-/-	-/-	-/-	-/-	-/-	-/-	-/-	-/-	-/-	-	-	-	-	-	-	-	-	-	-	France	Superficial	WT	A351V	WT	I558L,F189S,M170V,L131I,S108N,	WT	A1081V,F1547L	N1576H,I1403T,A1397V,A451T,V296I,A259V,	WT	D36G	WT	E268K	WT
CEC4254	Ropars et al.20	Cluster B	-/-	-/-	-/-	-/-	-/-	-/-	-/-	-/-	-/-	-	-	-	-	-	-	-	-	-	-	France	Invasive	WT	A351V	WT	I558L,F189S,M170V,L131I,S108N,	WT	T893P,T893K,D898E,A1081V,F1547L	N1576H,P1417S,I1403T,A1397V,A451T,V296I,A259V,	WT	D36G	WT	WT	WT
CEC3661	Ropars et al.20	Cluster C	-/-	-/-	-/-	-/-	-/-	-/-	-/-	-/-	-/-	-	-	-	-	-	-	-	-	-	-	China	Superficial	V437I	WT	WT	C908Y,N896S,	L1758F,G24E	I312M,S660L,A777V,V814I,T893P,T893K,D898E	N1576H,I1403T,A1397V,I740V,	WT	WT	WT	WT	WT
CEC4039	Ropars et al.20	Cluster C	-/-	-/-	-/-	-/-	-/-	-/-	-/-	-/-	-/-	-	-	-	-	-	-	-	-	-	-	China	Superficial	WT	WT	WT	C908Y,N896S,	G24E	I312M,S660L,A777V,T893P,T893K,D898E	I740V,	WT	D36G	WT	WT	WT
CEC3707	Ropars et al.20	Cluster D	-/-	-/-	-/-	-/-	-/-	-/-	-/-	-/-	-/-	-	-	-	-	-	-	-	-	-	-	France	Superficial	E266D,S42L	WT	WT	R869Q,I558V,A377V,H198R,F189S,N174D,M170I,M170V,L149I,L131I	WT	P297S,D1559E	N1576H,I1403T,A1397V,	WT	D36G	WT	L194S	WT
CEC4498	Ropars et al.20	Cluster D	-/-	-/-	-/-	-/-	-/-	-/-	-/-	-/-	-/-	-	-	-	-	-	-	-	-	-	-	Unknown	Food spoilage	E266D	WT	WT	I558V,A377V,H198R,F189S,N174D,M170I,M170V,L149I,L131I,	WT	P297S,D1559E	WT	WT	D36G,P68L	WT	WT	WT
F0241	This study	Cluster E	0.25/S	0.008/S	0.03/WT	0.015/WT	0.06/S	0.015/S	0.12/S	0.06/WT	0.5/WT	0	0	0	0	0	0	0	0	0	0	China (Nanchang)	Blood	WT	A351V	WT	A377V,F189S,N174D,M170I,K87N	WT	V381I,I633L,T893P,T893K,D898E	G826S,V296I	WT	WT	WT	V6A	WT
F0296	This study	Cluster E	256/R	8/R	16/NWT	8/NWT	0.06/S	0.008/S	0.12/S	0.12/WT	0.5/WT	0	2	0	2	4	2	0	0	2	4	China (Shanghai)	Pus	WT	A351V	WT	A377V,F189S,N174D,M170I,K87N	WT	V381I,T893P,T893K,D898E	R1561K,G826S,V296I	WT	WT	WT	V6A	WT
F0298	This study	Cluster E	0.5/S	0.015/S	0.06/WT	0.03/WT	0.015/S	0.008/S	0.015/S	0.06/WT	1/WT	0	0	0	0	0	0	0	0	0	0	China (Shanghai)	Bile	E266D	A351V	I88V,T74K	I558V,A377V,F189S,N174D,M170I,M170V,K87N	D1625N	N163D,E217G,P297S,L376Q,V381I,E448V,E448D,I633L,S660L,T893P,T893K,D898E,G987S	I1403T,A1397V,V1393A,E1367G,G826S,V296I	WT	D36G	I209M	WT	L372S
F0300	This study	Cluster E	0.5/S	0.008/S	0.03/WT	0.015/WT	0.015/S	0.008/S	0.06/S	0.06/WT	0.5/WT	0	0	0	0	0	0	0	0	0	0	China (Fuzhou)	Blood	WT	A351V	WT	A377V,F189S,N174D,M170I,K87N	D1625N	V381I,I633L,T893P,T893K,D898E	G826S,V296I	WT	D36G	WT	WT	WT
F0332	This study	Cluster E	64/R	0.5/I	0.12/WT	0.06/WT	0.06/S	0.015/S	0.12/S	0.06/WT	0.5/WT	1	1	0	0	2	1	1	0	0	2	China (Nanjing)	Pleural fluid	S405F,Y132H	A351V	WT	A377V,F189S,N174D,M170I,K87N	D1625N	T893P,T893K,D898E	WT	WT	WT	WT	V6A	WT
F3218	This study	Cluster E	0.5/S	0.03/S	0.06/WT	0.03/WT	0.06/S	0.015/S	0.015/S	0.06/WT	1/WT	0	0	0	0	0	0	0	0	0	0	China (Kunming)	Pus	WT	A351V	WT	A377V,F189S,N174D,M170I,K87N	WT	V381I,T893P,T893K,D898E	G826S,V296I	WT	D36G	WT	V6A	WT
F3316	This study	Cluster E	0.12/S	0.008/S	0.06/WT	0.03/WT	0.06/S	0.008/S	0.06/S	0.06/WT	0.5/WT	0	0	0	0	0	0	0	0	0	0	China (Xi'an)	Blood	WT	A351V	G184R	A377V,F189S,N174D,M170I,K87N	D1625N	V381I,I633L,T893P,T893K,D898E	G826S,V296I	WT	WT	WT	V6A	WT
CEC3712	Ropars et al.20	Cluster E	-/-	-/-	-/-	-/-	-/-	-/-	-/-	-/-	-/-	-	-	-	-	-	-	-	-	-	-	France	Superficial	WT	A351V	WT	A377V,K87N	D1625N	V381I,I633L,T893P,T893K,D898E,F1491L	WT	WT	D36G	WT	V6A	WT
CEC4486	Ropars et al.20	Cluster E	-/-	-/-	-/-	-/-	-/-	-/-	-/-	-/-	-/-	-	-	-	-	-	-	-	-	-	-	Unknown	Food spoilage	WT	WT	WT	A377V,F189S,N174D,M170I,K87N	WT	V381I,T893P,T893K,D898E,F1491L	G826S,P621R,V296I	WT	WT	WT	V6A	WT
F0339	This study	group 1	1/S	0.008/S	0.03/WT	0.015/WT	0.03/S	0.015/S	0.03/S	0.06/WT	0.5/WT	0	0	0	0	0	0	0	0	0	0	China (Lishui)	Blood	D153E	A353T,A351V	S346L,F293V,I88V	I558V,A377V,M170V	WT	P297S,V796I	N1576H,G1497D,I1403T,A1397V,V1393A,L806*,S528L,V296I,G61E	WT	D36G	WT	WT	WT
F3164	This study	group 1	0.5/S	0.008/S	0.06/WT	0.06/WT	0.06/S	0.015/S	0.015/S	0.06/WT	0.5/WT	0	0	0	0	0	0	0	0	0	0	China (Harbin)	Blood	D153E	A353T,A351V	S346L,F293V,I88V	I558V,A377V,M170V	WT	P297S,V796I	I1403T,A1397V,V1393A,L806*,V296I	WT	D36G	WT	WT	WT
F0138	This study	group 10	0.5/S	0.008/S	0.015/WT	0.015/WT	0.03/S	0.008/S	0.015/S	0.06/WT	0.25/WT	0	0	0	0	0	0	0	0	0	0	China (Chengdu)	Blood	K342R,E266D	WT	WT	I558V,A377V,F189S,N174D,M170I,K87N	G24E	E448V,E448D,E758K,T893P,T893K,D898E	N1576H,I1403T,A1397V	WT	D36G	WT	WT	WT
F0158	This study	group 10	0.25/S	0.008/S	0.03/WT	0.015/WT	0.03/S	0.015/S	0.06/S	0.06/WT	0.25/WT	0	0	0	0	0	0	0	0	0	0	China (Guangzhou)	Blood	K342R,E266D	WT	WT	I558V,A377V,F189S,N174D,M170I,K87N	G24E	E448V,E448D,E758K,T893P,T893K,D898E	N1576H,I1403T,A1397V	WT	D36G	WT	WT	WT
F0165	This study	group 10	1/S	0.008/S	0.06/WT	0.015/WT	0.03/S	0.015/S	0.06/S	0.06/WT	0.25/WT	0	0	0	0	0	0	0	0	0	0	China (Chengdu)	Blood	K342R,E266D	D2N	WT	I558V,A377V,F189S,N174D,M170I,K87N	G24E	E448V,E448D,E758K,T893P,T893K,D898E	N1576H,I1403T,A1397V	WT	D36G	WT	WT	WT
F0166	This study	group 10	1/S	0.008/S	0.03/WT	0.015/WT	0.03/S	0.015/S	0.015/S	0.06/WT	0.25/WT	0	0	0	0	0	0	0	0	0	0	China (Chengdu)	Blood	K342R,E266D	D2N	WT	I558V,A377V,F189S,N174D,M170I,K87N	G24E	E448V,E448D,E758K,T893P,T893K,D898E	N1576H,I1403T,A1397V,A774V	WT	D36G	WT	WT	WT
F0182	This study	group 10	0.5/S	0.008/S	0.03/WT	0.015/WT	0.03/S	0.015/S	0.03/S	0.06/WT	0.25/WT	0	0	0	0	0	0	0	0	0	0	China (Lanzhou)	Blood	K342R	D2N	WT	I558V,A377V,F189S,N174D,M170I,K87N	G24E	F37L,E448V,E448D,E758K,T893P,T893K,D898E	N1576H,I1403T,A1397V	WT	D36G	WT	WT	WT
F0196	This study	group 10	0.5/S	0.008/S	0.015/WT	0.015/WT	0.03/S	0.008/S	0.12/S	0.06/WT	0.5/WT	0	0	0	0	0	0	0	0	0	0	China (Fuzhou)	Blood	H283L,E266D	WT	WT	I558V	,Y695F,A564V,G24E	E448V,E448D,E758K,T893P,T893K,D898E	N1576H,I1403T,A1397V	WT	D36G	WT	WT	WT
F0229	This study	group 10	256/R	8/R	8/NWT	8/NWT	0.03/S	0.015/S	0.12/S	0.06/WT	0.5/WT	0	2	0	2	4	2	0	0	2	4	China (Chengdu)	Blood	K342R,E266D	D2N	WT	I558V,A377V,F189S,N174D,M170I,K87N	G24E	E448V,E448D,E758K,T893P,T893K,D898E	N1576H,I1403T,A1397V	WT	D36G	WT	WT	WT
F0234	This study	group 10	0.25/S	0.008/S	0.03/WT	0.015/WT	0.03/S	0.015/S	0.06/S	0.06/WT	0.25/WT	0	0	0	0	0	0	0	0	0	0	China (Chengdu)	Blood	K342R,E266D	WT	WT	I558V,A377V,F189S,N174D,M170I,K87N	G24E	E448V,E448D,E758K,T893P,T893K,D898E	N1576H,I1403T,A1397V	WT	D36G	WT	WT	WT
F0258	This study	group 10	0.5/S	0.008/S	0.03/WT	0.015/WT	0.03/S	0.008/S	0.03/S	0.06/WT	0.5/WT	0	0	0	0	0	0	0	0	0	0	China (Wenzhou)	Blood	K342R,E266D	WT	WT	I558V,A377V,F189S,N174D,M170I,K87N	G24E	E448V,E448D,E758K,T893P,T893K,D898E	N1576H,I1403T,A1397V	WT	D36G	WT	WT	WT
F0270	This study	group 10	0.5/S	0.008/S	0.06/WT	0.03/WT	0.03/S	0.015/S	0.06/S	0.06/WT	0.25/WT	0	0	0	0	0	0	0	0	0	0	China (Chongqing)	Blood	K342R,E266D	D2N	WT	I558V,A377V,F189S,N174D,M170I,K87N	G24E	E448V,E448D,E758K,T893P,T893K,D898E	N1576H,I1403T,A1397V	WT	D36G	WT	WT	WT
F3202	This study	group 10	0.25/S	0.008/S	0.03/WT	0.03/WT	0.06/S	0.015/S	0.06/S	0.06/WT	0.25/WT	0	0	0	0	0	0	0	0	0	0	China (Kunming)	Blood	K342R,E266D	D2N	WT	I558V,A377V,F189S,N174D,M170I,K87N	G24E	E448V,E448D,E758K,T893P,T893K,D898E	N1576H,I1403T,A1397V	WT	D36G	WT	WT	WT
F3258	This study	group 10	0.25/S	0.008/S	0.06/WT	0.015/WT	0.06/S	0.015/S	0.12/S	0.06/WT	0.25/WT	0	0	0	0	0	0	0	0	0	0	China (Yinchuan )	Blood	K342R	D2N	WT	I558V,A377V,F189S,N174D,M170I,K87N	G24E	E448V,E448D,E758K,T893P,T893K,D898E	N1576H,I1403T,A1397V	WT	D36G	WT	WT	WT
F3312	This study	group 10	0.5/S	0.008/S	0.03/WT	0.03/WT	0.12/S	0.008/S	0.06/S	0.06/WT	0.5/WT	0	0	0	0	0	0	0	0	0	0	China (Xi'an)	Blood	K342R,H283L,E266D	WT	WT	I558V,A377V,F189S,N174D,M170I,K87N	G24E	E448V,E448D,E758K,T893P,T893K,D898E	N1576H,I1403T,A1397V	WT	D36G	WT	WT	WT
F0161	This study	group 11	0.5/S	0.008/S	0.06/WT	0.03/WT	0.03/S	0.015/S	0.06/S	0.06/WT	0.5/WT	0	0	0	0	0	0	0	0	0	0	China (Guangzhou)	Blood	E266D	A351V	WT	C908Y,A377V,N174D,M170I,I109N,K87N	WT	I633L,T893P,T893K,D898E	N1576H,I1403T,A1397V,V1393A,V352L,V296I	WT	D36G,V100M	WT	WT	WT
F0238	This study	group 11	0.5/S	0.008/S	0.03/WT	0.015/WT	0.03/S	0.015/S	0.015/S	0.06/WT	0.5/WT	0	0	0	0	0	0	0	0	0	0	China (Nanchang)	Blood	E266D	A351V	WT	C908Y,A377V,N174D,M170I,I109N,K87N	WT	I633L,T893P,T893K,D898E	N1576H,I1403T,A1397V,V1393A,V352L,V296I	WT	D36G,V100M	WT	WT	WT
F0281	This study	group 11	0.5/S	0.008/S	0.03/WT	0.015/WT	0.03/S	0.015/S	0.03/S	0.06/WT	0.25/WT	0	0	0	0	0	0	0	0	0	0	China (Hangzhou)	Blood	E266D	A351V	WT	C908Y,A377V,N174D,M170I,I109N,K87N	WT	I633L,T893P,T893K,D898E	N1576H,I1403T,A1397V,V1393A,V352L,V296I	WT	D36G,V100M	WT	WT	WT
F0293	This study	group 11	0.25/S	0.008/S	0.03/WT	0.015/WT	0.015/S	0.008/S	0.03/S	0.06/WT	0.5/WT	0	0	0	0	0	0	0	0	0	0	China (Changchun)	Blood	E266D	A351V	WT	C908Y,A377V,N174D,M170I,I109N,K87N	WT	I633L,T893P,T893K,D898E	N1576H,I1403T,A1397V,V1393A,V352L,V296I	WT	D36G,V100M	WT	WT	WT
F0336	This study	group 11	0.25/S	0.008/S	0.03/WT	0.015/WT	0.06/S	0.015/S	0.12/S	0.06/WT	0.25/WT	0	0	0	0	0	0	0	0	0	0	China (Jiaxing)	Blood	E266D	A351V	WT	C908Y,A377V,N174D,M170I,I109N,K87N	WT	I633L,T893P,T893K,D898E	N1576H,I1403T,A1397V,V1393A,V352L,V296I	WT	D36G,V100M	WT	WT	WT
F0406	This study	group 11	0.5/S	0.008/S	0.03/WT	0.03/WT	0.03/S	0.008/S	0.03/S	0.06/WT	0.5/WT	0	0	0	0	0	0	0	0	0	0	China (Changchun)	Ascitic fluid	E266D	A351V	WT	C908Y,A377V,N174D,M170I,I109N,K87N	WT	I633L,T893P,T893K,D898E	N1576H,I1403T,A1397V,V352L	WT	D36G,V100M	WT	WT	WT
F0419	This study	group 11	128/R	4/R	0.5/NWT	0.25/NWT	0.06/S	0.03/S	0.12/S	0.06/WT	0.5/WT	0	2	0	2	4	2	0	0	2	4	China (Qingdao)	Ascitic fluid	E266D	A351V	WT	C908Y,A377V,N174D,M170I,I109N,K87N	WT	I633L,T893P,T893K,D898E	I1403T,A1397V,V1393A,V296I	WT	D36G,V100M	WT	WT	WT
F3172	This study	group 11	2/S	0.015/S	0.06/WT	0.06/WT	0.06/S	0.015/S	0.015/S	0.06/WT	0.5/WT	0	0	0	0	0	0	0	0	0	0	China (Harbin)	Blood	E266D	A351V	WT	C908Y	WT	I633L,T893P,T893K,D898E	N1576H,I1403T,A1397V,V1393A,V352L,V296I	WT	D36G,V100M	WT	WT	WT
F3198	This study	group 11	0.5/S	0.008/S	0.03/WT	0.03/WT	0.03/S	0.008/S	0.015/S	0.06/WT	0.5/WT	0	0	0	0	0	0	0	0	0	0	China (Kunming)	Blood	E266D	A351V	WT	C908Y,A377V,N174D,M170I,I109N,K87N	WT	I633L,T893P,T893K,D898E	N1576H,I1403T,A1397V,V1393A,V352L,V296I	WT	D36G	WT	WT	WT
F3224	This study	group 11	256/R	8/R	16/NWT	8/NWT	0.25/S	0.06/S	0.25/S	0.25/WT	1/WT	0	2	0	2	4	2	0	0	2	4	China (Kunming)	Bile	E266D	A351V	WT	C908Y,A377V,N174D,M170I,I109N,K87N	WT	I633L,T893P,T893K,D898E	N1576H,I1403T,A1397V,V352L,V296I	WT	D36G,V100M	WT	WT	WT
F3298	This study	group 11	0.25/S	0.008/S	0.03/WT	0.015/WT	0.06/S	0.015/S	0.03/S	0.06/WT	1/WT	0	0	0	0	0	0	0	0	0	0	China (Urumqi)	Blood	E266D	A351V	WT	C908Y,A377V,N174D,M170I,I109N,K87N	WT	I633L,T893P,T893K,D898E	N1576H,I1403T,A1397V,V1393A,V352L,V296I	WT	D36G,V100M	WT	WT	WT
F0172	This study	group 12	0.25/S	0.008/S	0.03/WT	0.03/WT	0.03/S	0.015/S	0.06/S	0.06/WT	0.25/WT	0	0	0	0	0	0	0	0	0	0	China (Changchun)	Blood	WT	WT	WT	M170V,S108N	WT	E217G,L376Q,V381I,E448V,E448D,S660L,A777V,T893P,T893K,D898E	N1576H,I1403T,A1397V,T1353I,I740V,V352L	WT	D36G	WT	WT	WT
F0195	This study	group 12	0.5/S	0.008/S	0.06/WT	0.015/WT	0.03/S	0.015/S	0.06/S	0.06/WT	0.5/WT	0	0	0	0	0	0	0	0	0	0	China (Fuzhou)	Blood	V488I,E266D	WT	WT	M170V,S108N	WT	E217G,L376Q,V381I,E448V,E448D,S660L,A777V,T893P,T893K,D898E	N1576H,I740V,V352L	WT	D36G	WT	WT	WT
F0218	This study	group 12	0.5/S	0.008/S	0.03/WT	0.015/WT	0.015/S	0.015/S	0.03/S	0.06/WT	0.5/WT	0	0	0	0	0	0	0	0	0	0	China (Shijiazhuang)	Blood	V488I,E266D	WT	WT	M170V,S108N	WT	E217G,L376Q,V381I,E448V,E448D,S660L,A777V,T893P,T893K,D898E	N1576H,I1403T,A1397V,I740V,V352L	WT	D36G	WT	WT	WT
F0263	This study	group 12	0.5/S	0.008/S	0.03/WT	0.015/WT	0.06/S	0.015/S	0.06/S	0.06/WT	0.5/WT	0	0	0	0	0	0	0	0	0	0	China (Wenzhou)	Blood	V488I,E266D,Y132H,T123I	WT	WT	M170V,S108N	WT	E217G,L376Q,V381I,E448V,E448D,S660L,A777V,T893P,T893K,D898E	N1576H,I1403T,A1397V,I740V,V352L	R101C	D36G	WT	WT	WT
F0313	This study	group 12	0.5/S	0.008/S	0.06/WT	0.03/WT	0.03/S	0.015/S	0.06/S	0.12/WT	0.5/WT	0	0	0	0	0	0	0	0	0	0	China (Guangzhou)	Ascitic fluid	V488I,E266D	WT	WT	M170V,S108N	WT	E217G,L376Q,V381I,E448V,E448D,S660L,A777V,T893P,T893K,D898E	N1576H,I1403T,A1397V,I740V,V352L	WT	D36G	WT	WT	WT
F0335	This study	group 12	0.5/S	0.008/S	0.03/WT	0.015/WT	0.03/S	0.008/S	0.03/S	0.06/WT	0.5/WT	0	0	0	0	0	0	0	0	0	0	China (Jiaxing)	Blood	V488I,E266D	WT	WT	WT	WT	E217G,L376Q,V381I,E448V,E448D,S660L,A777V,T893P,T893K,D898E	I740V	WT	D36G	WT	WT	WT
F0411	This study	group 12	0.25/S	0.008/S	0.03/WT	0.03/WT	0.03/S	0.015/S	0.03/S	0.06/WT	1/WT	0	0	0	0	0	0	0	0	0	0	China (Nanjing)	Ascitic fluid	V488I,E266D	WT	WT	M170V,S108N	WT	E217G,L376Q,V381I,E448V,E448D,S660L,A777V,T893P,T893K,D898E	I740V	WT	D36G	WT	WT	WT
F0208	This study	group 13	0.25/S	0.008/S	0.015/WT	0.015/WT	0.03/S	0.015/S	0.015/S	0.06/WT	0.5/WT	0	0	0	0	0	0	0	0	0	0	China (Nanning)	Blood	V488I,E266D	WT	WT	N896S	WT	E217G,P297S,E448V,E448D,M679I	N1576H,P1407L,I1403T,A1397V,I828V,A824T,S695F,L369F	WT	D36G	WT	WT	WT
F0230	This study	group 13	0.25/S	0.008/S	0.015/WT	0.015/WT	0.015/S	0.008/S	0.015/S	0.06/WT	0.25/WT	0	0	0	0	0	0	0	0	0	0	China (Chengdu)	Blood	V488I,E266D	WT	WT	N896S	E83K	E217G,P297S,E448V,E448D,M679I	N1576H,P1407L,I1403T,A1397V,P1152L,I828V,A824T,S695F,L369F	WT	D36G	WT	WT	WT
F0396	This study	group 13	0.25/S	0.008/S	0.03/WT	0.015/WT	0.03/S	0.015/S	0.12/S	0.06/WT	0.25/WT	0	0	0	0	0	0	0	0	0	0	China (Changsha)	Blood	V488I,E266D	WT	WT	N896S	WT	E217G,P297S,E448V,E448D,Y524C,M679I	N1576H,P1407L,I1403T,A1397V,I828V,A824T,S695F,L369F	WT	WT	WT	WT	WT
F0379	This study	group 14	0.25/S	0.008/S	0.015/WT	0.015/WT	0.03/S	0.008/S	0.03/S	0.06/WT	0.5/WT	0	0	0	0	0	0	0	0	0	0	China (Wuhan)	Blood	V488I,E266D	A353T,A351V	WT	I558V,A377V,F189S,N174D,M170I,K87N	WT	R195W,E217G,P297S,L376Q,V381I,E448V,E448D,T893P,T893K	N1576H,I1403T,A1397V	WT	D36G	WT	WT	WT
F3246	This study	group 14	0.25/S	0.008/S	0.03/WT	0.015/WT	0.03/S	0.008/S	0.015/S	0.06/WT	0.5/WT	0	0	0	0	0	0	0	0	0	0	China (Yinchuan )	Blood	V488I,E266D	WT	WT	I558V,A377V,F189S,N174D,M170I,K87N	WT	R195W,E217G,P297S,L376Q,V381I,E448V,E448D,T893P,T893K	N1576H,I1403T,A1397V,L456F	WT	WT	WT	WT	WT
F3252	This study	group 14	0.25/S	0.008/S	0.03/WT	0.015/WT	0.06/S	0.015/S	0.12/S	0.06/WT	0.25/WT	0	0	0	0	0	0	0	0	0	0	China (Yinchuan )	Blood	V488I,E266D	A353T,A351V	WT	I558V,A377V,F189S,N174D,M170I,K87N	WT	R195W,E217G,P297S,L376Q,V381I,E448V,E448D,T893P,T893K	N1576H,I1403T,A1397V	WT	D36G	WT	WT	WT
F0278	This study	group 15	0.5/S	0.008/S	0.03/WT	0.015/WT	0.03/S	0.015/S	0.03/S	0.06/WT	0.25/WT	0	0	0	0	0	0	0	0	0	0	China (Shenyang)	Blood	WT	A353T,A351V	WT	WT	G24E	WT	N1576H,I1403T,A1397V,V352L	WT	WT	WT	V6A	WT
F0290	This study	group 15	0.5/S	0.008/S	0.03/WT	0.015/WT	0.015/S	0.015/S	0.015/S	0.06/WT	0.5/WT	0	0	0	0	0	0	0	0	0	0	China (Taizhou)	Blood	WT	A353T,A351V	WT	WT	G24E	WT	N1576H,I1403T,A1397V,V352L	WT	WT	WT	V6A	WT
F0194	This study	group 16	0.25/S	0.008/S	0.015/WT	0.008/WT	0.03/S	0.015/S	0.015/S	0.06/WT	0.25/WT	0	0	0	0	0	0	0	0	0	0	China (Fuzhou)	Pleural fluid	WT	WT	WT	WT	WT	E217G,P297S,E448V,E448D,S660L,A777V,T893P,T893K,D898E	N1576H,I1403T,A1397V	WT	D36G	WT	WT	WT
F0268	This study	group 16	0.5/S	0.008/S	0.03/WT	0.015/WT	0.06/S	0.015/S	0.12/S	0.06/WT	0.5/WT	0	0	0	0	0	0	0	0	0	0	China (Chongqing)	Blood	WT	WT	WT	WT	A934V	E217G,P297S,E448V,E448D,S660L,A777V,T893P,T893K,D898E	N1576H,H1432Y,I1403T,A1397V	WT	D36G	WT	WT	WT
F0319	This study	group 16	0.5/S	0.008/S	0.03/WT	0.03/WT	0.03/S	0.015/S	0.03/S	0.06/WT	0.5/WT	0	0	0	0	0	0	0	0	0	0	China (Chengdu)	Blood	WT	WT	WT	WT	WT	E217G,P297S,E448V,E448D,S660L,A777V,T893P,T893K,D898E,	N1576H,I1403T,A1397V	WT	D36G	WT	WT	WT
F0340	This study	group 16	1/S	0.015/S	0.03/WT	0.03/WT	0.03/S	0.015/S	0.06/S	0.06/WT	0.25/WT	0	0	0	0	0	0	0	0	0	0	China (Lishui)	Blood	WT	WT	WT	WT	A497V	E217G,P297S,E448V,E448D,S660L,A777V,T893P,T893K,D898E,H946Y	N1576H,I1403T,A1397V	WT	WT	WT	WT	WT
F0394	This study	group 16	0.25/S	0.008/S	0.03/WT	0.015/WT	0.06/S	0.015/S	0.06/S	0.06/WT	0.5/WT	0	0	0	0	0	0	0	0	0	0	China (Changsha)	Blood	WT	WT	WT	WT	L543F	E217G,P297S,E448V,E448D,S660L,A777V,T893P,T893K,D898E	N1576H,I1403T,A1397V	WT	WT	WT	WT	WT
CEC3613	Ropars et al.20	group 16	-/-	-/-	-/-	-/-	-/-	-/-	-/-	-/-	-/-	-	-	-	-	-	-	-	-	-	-	Morocco	Commensal	WT	WT	WT	WT	WT	E217G,P297S,E448V,E448D,S660L,A777V,T893P,T893K,D898E,L1364F	N1576H,I1403T,A1397V,	WT	,D36G,	WT	WT	WT
F0257	This study	group 17	0.5/S	0.008/S	0.03/WT	0.015/WT	0.015/S	0.008/S	0.06/S	0.06/WT	0.5/WT	0	0	0	0	0	0	0	0	0	0	China (Wenzhou)	Blood	E266D	WT	WT	I558V,A377V,F189S,N174D,M170I,K87N	WT	E217G,P297S,L357P,E448V,E448D	N1576H,I1403T,A1397V,I740V	WT	,D36G	WT	V6A	WT
F0299	This study	group 17	0.5/S	0.008/S	0.06/WT	0.03/WT	0.03/S	0.008/S	0.06/S	0.06/WT	1/WT	0	0	0	0	0	0	0	0	0	0	China (Shanghai)	Blood	E266D	WT	WT	I558V,A377V,F189S,N174D,M170I,K87N	WT	E217G,P297S,L357P,D363G,E448V,E448D	N1576H,I1403T,A1397V,I740V	WT	,D36G	WT	V6A	WT
F0309	This study	group 17	0.5/S	0.008/S	0.06/WT	0.015/WT	0.03/S	0.008/S	0.06/S	0.06/WT	0.5/WT	0	0	0	0	0	0	0	0	0	0	China (Nanning)	Blood	E266D	WT	WT	I558V,A377V,F189S,N174D,M170I,K87N	WT	E217G,P297S,L357P,E448V,E448D	N1576H,I1403T,A1397V,I740V	WT	,D36G	WT	V6A	WT
F0383	This study	group 17	0.5/S	0.008/S	0.03/WT	0.015/WT	0.03/S	0.015/S	0.03/S	0.06/WT	0.5/WT	0	0	0	0	0	0	0	0	0	0	China (Wenzhou)	Blood	E266D	WT	WT	I558V,A377V,F189S,N174D,M170I,K87N	WT	E217G,P297S,L357P,E448V,E448D	N1576H,I1403T,A1397V	WT	,D36G	WT	WT	WT
F3320	This study	group 17	0.5/S	0.008/S	0.03/WT	0.03/WT	0.03/S	0.008/S	0.03/S	0.06/WT	0.5/WT	0	0	0	0	0	0	0	0	0	0	China (Xi'an)	Blood	E266D	WT	WT	I558V,A377V,F189S,N174D,M170I,K87N	WT	E217G,P297S,L357P,E448V,E448D	N1576H,I1403T,A1397V,I740V	WT	WT	WT	V6A	WT
F0121	This study	group 18	0.5/S	0.015/S	0.06/WT	0.03/WT	0.06/S	0.015/S	0.12/S	0.06/WT	0.25/WT	0	0	0	0	0	0	0	0	0	0	China (Guangzhou)	Blood	WT	A351V	WT	N896S,A717T,I558V,A377V,F189S,N174D,M170I,K87N	,Q1178R,G24E	E217G,P297S,E448V,E448D,T1083R	N1576H,I1403T,A1397V,I828V,A824T,V296I	WT	D36G	WT	WT	WT
F0150	This study	group 18	0.5/S	0.008/S	0.06/WT	0.03/WT	0.03/S	0.015/S	0.03/S	0.06/WT	0.25/WT	0	0	0	0	0	0	0	0	0	0	China (Guangzhou)	Blood	WT	A351V	WT	N896S,I558V,A377V,F189S,N174D,M170I,K87N	,A1577T,G24E	E217G,P297S,E448V,E448D,T1083R	N1576H,I1403T,A1397V,I828V,A824T,V296I	WT	WT	WT	WT	WT
F0140	This study	group 19	0.5/S	0.015/S	0.06/WT	0.03/WT	0.03/S	0.015/S	0.12/S	0.06/WT	0.25/WT	0	0	0	0	0	0	0	0	0	0	China (Jinan)	Blood	V437I,E266D	A353T,A351V	I88V	F189S,N174D,M170I,A90T,K87N	WT	E217G,E448V,E448D,T1083R	N1576H,I1403T,A1397V,E1367G,L842M,V296IP71A	WT	WT	WT	V6A	WT
F0141	This study	group 19	256/R	8/R	16/NWT	8/NWT	0.06/S	0.015/S	0.06/S	0.06/WT	0.5/WT	0	2	0	2	4	2	0	0	2	4	China (Wuhan)	Ascitic fluid	V437I,E266D	A353T,A351V	I88VA78V	F189S,N174D,M170I,A90T,K87N	WT	E217G,P297S,E448V,E448D,T1083R	N1576H,I1403T,A1397V,E1367G,L842M,V296IP71A	WT	WT	WT	WT	WT
F0318	This study	group 19	1/S	0.015/S	0.06/WT	0.03/WT	0.06/S	0.015/S	0.12/S	0.06/WT	0.5/WT	0	0	0	0	0	0	0	0	0	0	China (Shanghai)	Blood	V437I,E266D	A353T,A351V,E6D	I88V	F189S,N174D,M170I,A90T,K87N	WT	E217G,P297S,E448V,E448D,T1083R	E1367G,L842M,S337N,P71A	WT	WT	WT	V6A	WT
CEC3555	Ropars et al.20	group 19	-/-	-/-	-/-	-/-	-/-	-/-	-/-	-/-	-/WT	-	-	-	-	-	-	-	-	-	-	China (France)	Invasive	V437I,E266D	A353T,A351V,	I88V	F189S,N174D,M170I,A90T,K87N	WT	E217G,P297S,E448V,E448D,T1083R,	E1367G,L842M,P71A,	WT	D36G	WT	WT	E240K
F0155	This study	group 2	0.25/S	0.008/S	0.03/WT	0.015/WT	0.03/S	0.015/S	0.06/S	0.06/WT	0.25/WT	0	0	0	0	0	0	0	0	0	0	China (Guangzhou)	Blood	WT	A351V	WT	N896S	WT	E217G,P297S,E448V,E448D,T893P,T893K,T1083R	V296I	WT	D36G	WT	WT	WT
F0301	This study	group 2	0.25/S	0.008/S	0.03/WT	0.015/WT	0.03/S	0.008/S	0.12/S	0.06/WT	0.25/WT	0	0	0	0	0	0	0	0	0	0	China (Fuzhou)	Blood	WT	A351V	WT	N896S	WT	E217G,P297S,E448V,E448D,T893P,T893K,T1083R	L600I,V296I	WT	D36G	WT	WT	WT
F0326	This study	group 2	0.25/S	0.008/S	0.03/WT	0.015/WT	0.03/S	0.015/S	0.06/S	0.06/WT	0.25/WT	0	0	0	0	0	0	0	0	0	0	China (Nanchang)	Blood	WT	A351V	WT	N896S	WT	E217G,P297S,E448V,E448D,T893P,T893K,T1083R	L600I,V296I	WT	D36G	WT	WT	WT
F0174	This study	group 20	0.5/S	0.015/S	0.06/WT	0.03/WT	0.06/S	0.015/S	0.06/S	0.06/WT	0.25/WT	0	0	0	0	0	0	0	0	0	0	China (Jinan)	Blood	V437I,E266D	A353T,A351V	I88V	F189S,N174D,M170I,A90T,K87N	WT	E217G,P297S,E448V,E448D,T1083R	N1576H,I1403T,A1397V,E1367G,L842M,V296IP71A	WT	D36G	WT	V6A	WT
F0415	This study	group 20	256/R	8/R	16/NWT	8/NWT	0.03/S	0.008/S	0.015/S	0.06/WT	1/WT	0	2	0	2	4	2	0	0	2	4	China (Lanzhou)	Blood	V437I,E266D	A353T,A351V	I88V	F189S,N174D,M170I,A90T,K87N	WT	E217G,P297S,E448V,E448D,T1083R	N1576H,I1403T,A1397V,E1367G,L842M,V296IP71A	WT	D36G	WT	V6A	WT
F3274	This study	group 20	0.25/S	0.008/S	0.06/WT	0.03/WT	0.12/S	0.03/S	0.12/S	0.06/WT	0.5/WT	0	0	0	0	0	0	0	0	0	0	China (Taiyuan)	Blood	V437I,E266D	A353T,A351V	I88V	F189S,N174D,M170I,A90T,K87N	WT	E217G,P297S,E448V,E448D,T1083R	N1576H,I1403T,A1397V,E1367G,L842M,V296IP71A	WT	D36G	WT	V6A	WT
F3282	This study	group 20	0.25/S	0.008/S	0.03/WT	0.015/WT	0.06/S	0.015/S	0.03/S	0.06/WT	0.5/WT	0	0	0	0	0	0	0	0	0	0	China (Taiyuan)	Blood	V437I,E266D	A353T,A351V	I88V	F189S,N174D,M170I,A90T,K87N	WT	E217G,P297S,E448V,E448D,T1083R	N1576H,I1403T,A1397V,E1367G,L842M,V296IP71A	WT	D36G	WT	V6A	WT
F0267	This study	group 21	0.5/S	0.008/S	0.03/WT	0.015/WT	0.015/S	0.015/S	0.12/S	0.06/WT	0.5/WT	0	0	0	0	0	0	0	0	0	0	China (Urumqi)	Blood	E266D,	A351V	I88V	N896S,I558V,A377V,F189S,N174D,M170I,K87N	WT	WT	N1576H,I1403T,A1397V,V296I	WT	D36G,V105A	WT	WT	WT
CEC3663	Ropars et al.20	group 21	-/-	-/-	-/-	-/-	-/-	-/-	-/-	-/-	-/-	-	-	-	-	-	-	-	-	-	-	France	Invasive	E266D,	A351V	I88V	N896S,I558V,A377V,F189S,N174D,M170I,K87N	WT	WT	N1576H,I1403T,A1397V,V296I	WT	D36G,V105A	WT	WT	WT
F0183	This study	group 3	0.12/S	0.008/S	0.015/WT	0.008/WT	0.03/S	0.015/S	0.06/S	0.06/WT	0.25/WT	0	0	0	0	0	0	0	0	0	0	China (Lanzhou)	Blood	V488I,Y401*,E266D	A353T,A351V,P22S	WT	N896S	G24E	R195W,E217G,P297S,E448V,E448D,A1081V,T1083R	N1576H,I1403T,A1397V,N400D,V296I,T137A	E51K	D36G	WT	WT	WT
F0235	This study	group 3	0.5/S	0.008/S	0.06/WT	0.03/WT	0.03/S	0.015/S	0.03/S	0.06/WT	0.5/WT	0	0	0	0	0	0	0	0	0	0	China (Chengdu)	Blood	V488I,E266D	A353T,A351V,P22S	WT	N896S	G24E	R195W,E217G,P297S,E448V,E448D,A1081V,T1083R	N1576H,I1403T,A1397V,A451T,V296I	A6V	D36G	WT	V166I	WT
F0284	This study	group 3	0.25/S	0.008/S	0.03/WT	0.015/WT	0.03/S	0.015/S	0.06/S	0.06/WT	0.5/WT	0	0	0	0	0	0	0	0	0	0	China (Hangzhou)	Ascitic fluid	V488I,E266D	A353T,A351V,P22S	WT	N896S,L550S	G24E	Y110*,R195W,E217G,P297S,E448V,E448D,A1081V	N1576H,I1403T,A1397V,A451T,N400D,V296I,T137A	WT	D36G	WT	WT	WT
F0128	This study	group 4	0.25/S	0.008/S	0.03/WT	0.015/WT	0.03/S	0.015/S	0.03/S	0.06/WT	0.25/WT	0	0	0	0	0	0	0	0	0	0	China (Nanjing)	Blood	D153E	WT	F293V,I88V	N896S	WT	E217G,P297S,E448V,E448D,T893P,T893K,D898E,T1083R	N1576H,I1403T,A1397V,I828V,A824T,N400D,V296I,T137A	WT	L13I,D36G	WT	WT	WT
F0134	This study	group 4	0.5/S	0.008/S	0.06/WT	0.015/WT	0.03/S	0.015/S	0.06/S	0.06/WT	0.5/WT	0	0	0	0	0	0	0	0	0	0	China (Guangzhou)	Blood	D153E	WT	F293V,I88V	N896S	WT	E217G,P297S,E448V,E448D,T893P,T893K,D898E,T1083R	I1403T,A1397V,I828V,A824T,N400D,V296I,T137A	WT	L13I,D36G	WT	WT	E12Q
F0151	This study	group 4	0.5/S	0.008/S	0.06/WT	0.03/WT	0.03/S	0.015/S	0.03/S	0.06/WT	0.25/WT	0	0	0	0	0	0	0	0	0	0	China (Guangzhou)	Blood	WT	WT	F293V,I88V	N896S	WT	E217G,P297S,E448V,E448D,T1083R	N1576H,I1403T,A1397V,N400D,V296I,T258M,T137A	WT	L13I,D36G	WT	WT	WT
F0180	This study	group 4	0.25/S	0.008/S	0.015/WT	0.015/WT	0.03/S	0.015/S	0.015/S	0.06/WT	0.25/WT	0	0	0	0	0	0	0	0	0	0	China (Hangzhou)	Blood	D153E	WT	F293V,I88V	N896S	WT	E217G,P297S,E448V,E448D,T893P,T893K,D898E,T1083R	N1576H,I1403T,A1397V,N400D,V296I,T137A	WT	L13I,D36G	WT	WT	E12Q
F0226	This study	group 4	0.25/S	0.008/S	0.015/WT	0.008/WT	0.03/S	0.015/S	0.06/S	0.06/WT	0.25/WT	0	0	0	0	0	0	0	0	0	0	China (Shanghai)	Blood	A114V	WT	F293V,I88V	N896S	WT	E217G,P297S,E448V,E448D,T893P,T893K,D898E,T1083R	N1576H,I1403T,A1397V,I828V,A824T,N400D,V296I,T137A	WT	L13I,D36G	WT	WT	E12Q
F0228	This study	group 4	0.5/S	0.008/S	0.03/WT	0.015/WT	0.03/S	0.015/S	0.03/S	0.06/WT	0.25/WT	0	0	0	0	0	0	0	0	0	0	China (Chengdu)	Blood	D153E	WT	F293V,I88V	N896S	WT	E217G,P297S,E448V,E448D,T893P,T893K,D898E,T1083R	N1576H,I1403T,A1397V,I828V,A824T,N400D,V296I,T137A	WT	L13I,D36G	WT	WT	E12Q
F0240	This study	group 4	0.5/S	0.008/S	0.03/WT	0.015/WT	0.015/S	0.015/S	0.015/S	0.06/WT	0.25/WT	0	0	0	0	0	0	0	0	0	0	China (Nanchang)	Blood	D153E	WT	F293V,I88V	N896S	WT	E217G,P297S,E448V,E448D,T893P,T893K,D898E,T1083R	I1403T,A1397V,I828V,A824T,N400D,V296I,T137A	WT	L13I,D36G	WT	WT	E12Q
F0249	This study	group 4	1/S	0.008/S	0.03/WT	0.03/WT	0.03/S	0.015/S	0.015/S	0.06/WT	0.5/WT	0	0	0	0	0	0	0	0	0	0	China (Lanzhou)	Blood	E266D,D153E,G129A	WT	F293V,I88V	N896S,R869Q,L695F,I558V,A377V,E371K,F189S,M170V,L131I	WT	E217G,P297S,E448V,E448D,T893P,T893K,D898E,T1083R	N1576H,I1403T,A1397V,V1393A,I828V,A824T,N400D,V296I,T137A	WT	L13I,D36G,P68L	WT	WT	WT
F0256	This study	group 4	0.5/S	0.008/S	0.03/WT	0.015/WT	0.06/S	0.015/S	0.12/S	0.06/WT	0.5/WT	0	0	0	0	0	0	0	0	0	0	China (Wenzhou)	Blood	D153E	WT	F293V,I88V	N896S	WT	E217G,P297S,E448V,E448D,T893P,T893K,D898E,T1083R	N1576H,I1403T,A1397V,I828V,A824T,N400D,V296I,T137A	WT	L13I,D36G	WT	WT	E12Q
F0308	This study	group 4	256/R	8/R	16/NWT	8/NWT	0.03/S	0.008/S	0.12/S	0.12/WT	0.5/WT	0	2	0	2	4	2	0	0	2	4	China (Nanning)	Ascitic fluid	D153E,Y132H	WT	F293V,I88V	N896S	WT	E217G,P297S,E448V,E448D,T893P,T893K,D898E,T1083R	N1576H,I1403T,A1397V,I828V,A824T,N400D,V296I,T137A	WT	L13I,D36G	WT	WT	WT
F0333	This study	group 4	0.5/S	0.008/S	0.06/WT	0.03/WT	0.03/S	0.015/S	0.03/S	0.06/WT	0.25/WT	0	0	0	0	0	0	0	0	0	0	China (Jiaxing)	Blood	D153E	WT	F293V,I88V	N896S	WT	E217G,P297S,E448V,E448D,T893P,T893K,D898E,T1083R	N1576H,I1403T,A1397V,I828V,A824T,N400D,V296I,T137A	WT	D36G	WT	WT	E12Q
F0341	This study	group 4	0.5/S	0.008/S	0.03/WT	0.015/WT	0.015/S	0.008/S	0.03/S	0.06/WT	0.25/WT	0	0	0	0	0	0	0	0	0	0	China (Lishui)	Blood	D153E	WT	F293V,I88V	N896S	V678A	E217G,P297S,E448V,E448D,T893P,T893K,D898E,T1083R	N1576H,I1403T,A1397V,I828V,A824T,N400D,V296I,T137A	WT	L13I,D36G	WT	WT	E12Q
F0363	This study	group 4	0.5/S	0.008/S	0.03/WT	0.015/WT	0.03/S	0.015/S	0.03/S	0.06/WT	0.25/WT	0	0	0	0	0	0	0	0	0	0	China (Jinan)	Blood	D153E	WT	F293V,I88V	N896S	A153V	E217G,P297S,E448V,E448D,T893P,T893K,D898E,T1083R	N1576H,I1403T,A1397V,I828V,A824T,N400D,V296I,T137A	WT	L13I,D36G	WT	WT	E12Q
F0377	This study	group 4	0.25/S	0.008/S	0.06/WT	0.03/WT	0.03/S	0.015/S	0.06/S	0.12/WT	0.25/WT	0	0	0	0	0	0	0	0	0	0	China (Wuhan)	Hydrothorax	D153E	WT	F293V,I88V	N896S	WT	E217G,P297S,E448V,E448D,T893P,T893K,D898E,T1083R	N1576H,I1403T,A1397V,I828V,A824T,N400D,V296I,T137A	WT	L13I,D36G	WT	WT	E12Q
F0393	This study	group 4	0.25/S	0.008/S	0.03/WT	0.03/WT	0.03/S	0.008/S	0.06/S	0.06/WT	0.5/WT	0	0	0	0	0	0	0	0	0	0	China (Chongqing)	Bile	D153E	WT	F293V,I88V	N896S	WT	E217G,P297S,E448V,E448D,T893P,T893K,D898E,T1083R	N1576H,I1403T,A1397V,I828V,A824T,N400D,V296I,T137A	WT	L13I,D36G	WT	WT	E12Q
F0405	This study	group 4	0.5/S	0.008/S	0.06/WT	0.03/WT	0.06/S	0.015/S	0.06/S	0.12/WT	0.5/WT	0	0	0	0	0	0	0	0	0	0	China (Changchun)	Bile	D153E	WT	WT	N896S	WT	E217G,P297S,E448V,E448D,T893P,T893K,D898E,T1083R	I1403T,A1397V,F1361V,I828V,A824T,V296I	WT	D36G	WT	WT	WT
F0407	This study	group 4	0.5/S	0.008/S	0.03/WT	0.03/WT	0.06/S	0.015/S	0.06/S	0.12/WT	0.5/WT	0	0	0	0	0	0	0	0	0	0	China (Changchun)	Bile	D153E	WT	WT	N896S	WT	E217G,P297S,E448V,E448D,T893P,T893K,D898E,T1083R	N1576H,I1403T,A1397V,I828V,A824T,N400D,V296I,T137A	WT	D36G	WT	WT	WT
F0410	This study	group 4	0.25/S	0.008/S	0.03/WT	0.03/WT	0.03/S	0.015/S	0.06/S	0.12/WT	0.5/WT	0	0	0	0	0	0	0	0	0	0	China (Nanjing)	Blood	D153E	WT	F293V,I88V	N896S	WT	E217G,P297S,E448V,E448D,T893P,T893K,D898E,T1083R	N1576H,I1403T,A1397V,N400D,V296I,T137A	WT	L13I,D36G	WT	WT	E12Q
F0424	This study	group 4	0.5/S	0.008/S	0.06/WT	0.03/WT	0.06/S	0.015/S	0.12/S	0.06/WT	0.5/WT	0	0	0	0	0	0	0	0	0	0	China (Changsha)	Blood	D153E	WT	F293V,I88V	N896S	WT	E217G,P297S,E448V,E448D,T893P,T893K,D898E,T1083R	N1576H,I1403T,A1397V,N400D,V296I,T137A	WT	L13I,D36G	WT	WT	E12Q
F0251	This study	group 5	0.5/S	0.008/S	0.06/WT	0.03/WT	0.03/S	0.015/S	0.06/S	0.06/WT	0.25/WT	0	0	0	0	0	0	0	0	0	0	China (Hohhot)	Blood	V437I,E266D	A351V	WT	N896S,I895T,M170V	WT	E448V,E448D,E758K,T893P,T893K,D898E,	N1576H,I1403T,A1397V,V1393A,N1127H,V296I	WT	D36G	WT	WT	WT
F0287	This study	group 5	0.5/S	0.008/S	0.06/WT	0.015/WT	0.03/S	0.015/S	0.06/S	0.06/WT	0.5/WT	0	0	0	0	0	0	0	0	0	0	China (Taizhou)	Blood	V437I,E266D	A351V	WT	N896S,I895T,M170V	WT	E448V,E448D,E758K,T893P,T893K,D898E,	N1576H,I1403T,A1397V,V1393A,N1127H,V296I	WT	D36G	WT	WT	WT
F0306	This study	group 6	0.5/S	0.008/S	0.03/WT	0.015/WT	0.06/S	0.015/S	0.06/S	0.06/WT	0.5/WT	0	0	0	0	0	0	0	0	0	0	China (Beijing)	Blood	E266D	A351V	W67L	N896S	WT	E217G,P297S,V381I,E448V,E448D,T893P,T893K,D898E,T1083R	I1403T,A1397V,I828V,A824T,V296I	WT	D36G	A201V	WT	WT
F0338	This study	group 6	256/R	8/R	16/NWT	8/NWT	0.03/S	0.008/S	0.015/S	0.06/WT	0.5/WT	0	2	0	2	4	2	0	0	2	4	China (Lishui)	Pus	E266D	WT	W67L	N896S	WT	V381I,T893P,T893K,D898E	I1403T,A1397V,I828V,A824T,E426K,V296I	WT	D36G	A201V	WT	WT
F0206	This study	group 7	0.5/S	0.008/S	0.03/WT	0.015/WT	0.03/S	0.015/S	0.03/S	0.06/WT	0.5/WT	0	0	0	0	0	0	0	0	0	0	China (Nanning)	Blood	WT	A353T,A351V,P22S	WT	M170V	G24E	R195W,I535V,A1081V	W1498R,I1403T,A1397V,V1393A,V296I	Q181*	D36G	A201V	WT	WT
F3156	This study	group 7	0.12/S	0.008/S	0.03/WT	0.015/WT	0.03/S	0.008/S	0.03/S	0.06/WT	0.5/WT	0	0	0	0	0	0	0	0	0	0	China (Harbin)	Blood	V488I,E266D	A353T,A351V,P22S	WT	M170V	G24E	R195W,A1081V	W1498R,I1403T,A1397V,V1393A,E907V,V296I,T140I	P119S	D36G	A201V	WT	WT
F0364	This study	group 8	0.25/S	0.008/S	0.015/WT	0.015/WT	0.03/S	0.015/S	0.015/S	0.06/WT	0.25/WT	0	0	0	0	0	0	0	0	0	0	China (Jinan)	Blood	V488I,E266D	A353T,A351V	A307V,I88V	N896S,L695F,I558V,F189S,L131I,	WT	E217G,P297S,E448V,E448D,E758K,V796I,T893P,T893K,D898E	I1403T,A1397V,V1393A	WT	D36G	WT	WT	WT
F0369	This study	group 8	1/S	0.015/S	0.06/WT	0.03/WT	0.06/S	0.008/S	0.03/S	0.12/WT	0.5/WT	0	0	0	0	0	0	0	0	0	0	China (Beijing)	Ascitic fluid	V488I,E266D	A353T,A351V	A307V,I88V	N896S,L695F,I558V,F189S,L131I,	WT	E217G,P297S,E448V,E448D,E758K,V796I,T893P,T893K,D898E	I1403T,A1397V,V1393A	WT	WT	WT	WT	WT
CEC4485	Ropars et al.20	group 8	-/-	-/-	-/-	-/-	-/-	-/-	-/-	-/-	-/-	-	-	-	-	-	-	-	-	-	-	Unknown	Food spoilage	V488I,S442F,E266D	A353T,A351V	A307V,I88V	N896S,L695F,I558V,F189S,L131I,	WT	E217G,P297S,E448V,E448D,E758K,V796I,T893P,T893K,D898E,P1519A	I1403T,A1397V,V1393A,	WT	WT	WT	WT	WT
F0225	This study	group 9	0.5/S	0.008/S	0.03/WT	0.03/WT	0.03/S	0.015/S	0.06/S	0.06/WT	0.5/WT	0	0	0	0	0	0	0	0	0	0	China (Shanghai)	Blood	E266D	WT	V171I,T74K	N896S,I558V,A377V,F189S,N174D,M170I,K87N	WT	I312M,T893P,T893K,D898E,	E1367G,I828V,A824T,V296I,P71A	WT	D36G,V122M	WT	WT	WT
F0259	This study	group 9	1/S	0.015/S	0.03/WT	0.03/WT	0.03/S	0.015/S	0.015/S	0.06/WT	0.25/WT	0	0	0	0	0	0	0	0	0	0	China (Wenzhou)	Blood	E266D	WT	V171I,T74K	N896S,I558V,A377V,F189S,N174D,M170I,K87N	WT	I312M,T893P,T893K,D898E	I1403T,A1397V,E1367G,I828V,A824T,V296I,P71A	WT	D36G,V122M	WT	WT	WT
F0305	This study	group 9	0.5/S	0.008/S	0.03/WT	0.015/WT	0.03/S	0.015/S	0.03/S	0.06/WT	0.25/WT	0	0	0	0	0	0	0	0	0	0	China (Beijing)	Blood	E266D	WT	V171I,T74K	N896S,I558V,A377V,F189S,N174D,M170I,K87N	WT	I312M,T893P,T893K,D898E	I1403T,A1397V,E1367G,I828V,A824T,V296I,P71A	WT	D36G,V122M	WT	WT	WT
F0327	This study	group 9	0.5/S	0.008/S	0.015/WT	0.015/WT	0.03/S	0.015/S	0.015/S	0.06/WT	0.25/WT	0	0	0	0	0	0	0	0	0	0	China (Nanchang)	Blood	E266D	WT	V171I,T74K	N896S,I558V,P530L,A377V,F189S,N174D,M170I,K87N	WT	I312M,T893P,T893K,D898E	I1403T,A1397V,E1367G,L834S,I828V,A824T,V296I,P71A	WT	D36G,V122M	WT	WT	WT
F0344	This study	group 9	0.5/S	0.008/S	0.06/WT	0.03/WT	0.03/S	0.008/S	0.06/S	0.06/WT	0.25/WT	0	0	0	0	0	0	0	0	0	0	China (Lishui)	Blood	E266D	WT	V171I,T74K	N896S,Q775*,I558V,A377V,K87N	WT	I312M,T893P,T893K,D898E	I1403T,A1397V,E1367G,I828V,A824T,V296I,P71A	WT	D36G,V122M	WT	WT	WT
F0345	This study	group 9	0.5/S	0.008/S	0.06/WT	0.03/WT	0.12/S	0.03/S	0.12/S	0.06/WT	0.5/WT	0	0	0	0	0	0	0	0	0	0	China (Lishui)	Blood	E266D	WT	V171I,T74K	N896S,I558V,A377V,F189S,N174D,M170I,K87N	WT	I312M,T893P,T893K,D898E	I1403T,A1397V,E1367G,I828V,A824T,V296I,P71A	WT	WT	WT	WT	WT
F0426	This study	group 9	0.5/S	0.015/S	0.03/WT	0.03/WT	0.03/S	0.015/S	0.015/S	0.06/WT	0.5/WT	0	0	0	0	0	0	0	0	0	0	China (Changsha)	Blood	E266D	WT	V171I,T74K	N896S,I558V,A377V,F189S,N174D,M170I,K87N	WT	I312M,T893P,T893K,D898E	I1403T,A1397V,E1367G,I828V,A824T,V296I,P71A	WT	WT	WT	WT	WT
F3192	This study	group 9	0.25/S	0.015/S	0.06/WT	0.03/WT	0.06/S	0.015/S	0.015/S	0.06/WT	0.5/WT	0	0	0	0	0	0	0	0	0	0	China (Harbin)	Blood	E266D,K143R	WT	V171I,T74K	N896S,I558V,A377V,F189S,N174D,M170I,K87N	WT	I312M,T893P,T893K,D898E	A1430T,I1403T,A1397V,E1367G,I828V,A824T,V296I,P71A	WT	WT	WT	WT	WT
F0120	This study	Singleton	0.25/S	0.008/S	0.03/WT	0.015/WT	0.06/S	0.015/S	0.12/S	0.06/WT	0.5/WT	0	0	0	0	0	0	0	0	0	0	China (Guangzhou)	Blood	K499N,E266D	A351V	A307V,I88V	R800K,L695F	WT	P297S,T893P,T893K,D898E,Y1030H	G826S,V296I	WT	D36G	S97L	WT	WT
F0130	This study	Singleton	0.5/S	0.015/S	0.03/WT	0.015/WT	0.03/S	0.015/S	0.015/S	0.06/WT	0.5/WT	0	0	0	0	0	0	0	0	0	0	China (Jinan)	Blood	V437I,E266D	WT	A307V,L167V,I88V	L695F,I558V,A377V,F189S,N174D,M170I,L131I,K87N	WT	E448V,E448D,M679I,E758K,T893P,T893K,D898E	I1403T,A1397V,V1393A,E1367G,L842M,V296I,P71A	WT	D36G	WT	WT	WT
F0136	This study	Singleton	0.5/S	0.008/S	0.03/WT	0.015/WT	0.03/S	0.015/S	0.06/S	0.06/WT	0.5/WT	0	0	0	0	0	0	0	0	0	0	China (Guangzhou)	Blood	V437I	A351V,H28Y	K362R	N896S,A377V,F189S,N174D,M170I,K87N	WT	E448V,E448D,S660L,E758K,A777V,T893P,T893K,D898E,A1080V	I1403T,A1397V,I828V,A824T,V296I	WT	D36G	WT	V6A	WT
F0169	This study	Singleton	0.5/S	0.008/S	0.015/WT	0.015/WT	0.015/S	0.008/S	0.015/S	0.06/WT	0.12/WT	0	0	0	0	0	0	0	0	0	0	China (Nanchang)	Blood	E266D,D153E	A353T,A351V	C75Y,W67L	C858Y,N823K,I558V,F189S	G24E	Y81H,S660L,A777V,T893P,T893K,D898E	N1576H,I1403T,A1397V,G826S,V296I	WT	WT	WT	WT	WT
F0173	This study	Singleton	0.5/S	0.008/S	0.015/WT	0.015/WT	0.015/S	0.008/S	0.015/S	0.06/WT	0.25/WT	0	0	0	0	0	0	0	0	0	0	China (Jinan)	Blood	WT	A351V	V171I,I88V	WT	WT	T893P,T893K,D898E,	N1576H,I1403T,A1397V,V1393A,V296I	WT	D36G	WT	WT	WT
F0179	This study	Singleton	0.25/S	0.008/S	0.015/WT	0.015/WT	0.03/S	0.015/S	0.03/S	0.06/WT	0.25/WT	0	0	0	0	0	0	0	0	0	0	China (Hangzhou)	Blood	D153E	A353T,A351V	WT	I558V,A377V,F189S,I60V	WT	E217G,P297S,E448V,E448D,A790V,T1083R	N1576H,I1403T,A1397V,I828V,A824T,P438R,L369F	WT	D36G	WT	WT	WT
F0181	This study	Singleton	0.5/S	0.008/S	0.015/WT	0.015/WT	0.015/S	0.015/S	0.015/S	0.06/WT	0.5/WT	0	0	0	0	0	0	0	0	0	0	China (Lanzhou)	Blood	E266D	A351V	A307V,I88V	WT	R532L	E217G,P297S,E448V,E448D,E758K,T893P,T893K,D898E	N1576H,I1403T,A1397V	WT	D36G	WT	WT	L372S
F0193	This study	Singleton	0.25/S	0.008/S	0.015/WT	0.008/WT	0.015/S	0.015/S	0.015/S	0.06/WT	0.25/WT	0	0	0	0	0	0	0	0	0	0	China (Fuzhou)	Blood	E266D	WT	T107S	I558V,A377V,F189S,N174D,M170I,K87N	WT	WT	N1576H,I1403T,A1397V,A451T,V352L,V296I	WT	S33L	WT	WT	WT
F0233	This study	Singleton	0.25/S	0.008/S	0.03/WT	0.015/WT	0.06/S	0.015/S	0.12/S	0.06/WT	0.5/WT	0	0	0	0	0	0	0	0	0	0	China (Chengdu)	Blood	V437I,D153E	A351V	A307V,R129Q,I88V	N896S,L695F,I558V,E192V,F189S,L131I,	WT	E217G,P297S,E448V,E448D,M679I,T1083R	I1403T,A1397V,E1367G,L842M,I828V,A824T,V296I,P71A	WT	D36G	WT	V6A	M118I
F0236	This study	Singleton	2/S	0.015/S	0.03/WT	0.015/WT	0.015/S	0.008/S	0.015/S	0.06/WT	0.25/WT	0	0	0	0	0	0	0	0	0	0	China (Nanchang)	Bile	V488I,V437I,E266D,K143E	WT	I88V	I895T,T782A,I558V,A377V,F189S,N174D,M170I,M170V,K87N	L504I,A50T	S660L,A777V,L877S,T893P,T893K,D898E	N1576H,I1403T,A1397V	WT	D36G	WT	I334V	WT
F0246	This study	Singleton	0.5/S	0.008/S	0.03/WT	0.015/WT	0.015/S	0.015/S	0.015/S	0.12/WT	0.5/WT	0	0	0	0	0	0	0	0	0	0	China (Nanjing)	Blood	D153E	A353T,A351V,A72T	WT	858Y,N823K,I558V,F189S	WT	S660L,A1081V	I1403T,A1397V,V1393A,Q658K,V296I	WT	D36G,E128V	Q34K	V6A	WT
F0274	This study	Singleton	0.25/S	0.008/S	0.03/WT	0.015/WT	0.06/S	0.015/S	0.06/S	0.06/WT	0.25/WT	0	0	0	0	0	0	0	0	0	0	China (Chongqing)	Blood	V488I,E266D	A351V	WT	N896S,I558V,A377V,F189S,N174D,M170I,K87N	WT	S660L,A777V,T893P,T893K,D898E	L600I	WT	WT	WT	WT	WT
F0275	This study	Singleton	1/S	0.015/S	0.06/WT	0.03/WT	0.015/S	0.008/S	0.015/S	0.06/WT	0.25/WT	0	0	0	0	0	0	0	0	0	0	China (Shenyang)	Blood	V488I,E266D	A351V	WT	N896S,T229I,M170V,S108N	P349A	E217G,P297S,E448V,E448D,T1083R	N1576H,I1403T,A1397V,V1393A,S1376N,A615V,N400D,V296I,T137A	WT	D36G	WT	WT	WT
F0276	This study	Singleton	1/S	0.015/S	0.06/WT	0.03/WT	0.03/S	0.015/S	0.03/S	0.06/WT	0.25/WT	0	0	0	0	0	0	0	0	0	0	China (Shenyang)	Blood	V488I,E266D	A351V	WT	N896S,T229I,M170V,S108N	P349A	E217G,P297S,E448V,E448D,T1083R	N1576H,I1403T,A1397V,V1393A,S1376N,A615V,N400D,V296I,T137A	WT	D36G	WT	WT	WT
F0280	This study	Singleton	0.25/S	0.008/S	0.015/WT	0.015/WT	0.03/S	0.015/S	0.06/S	0.06/WT	0.5/WT	0	0	0	0	0	0	0	0	0	0	China (Shenyang)	Blood	V488I,E266D	WT	WT	I558V,A377V	WT	T893P,T893K,D898E,	N1576H,I1403T,A1397V,V1393A,V352L	WT	WT	WT	WT	WT
F0291	This study	Singleton	0.25/S	0.008/S	0.03/WT	0.015/WT	0.015/S	0.008/S	0.015/S	0.06/WT	0.5/WT	0	0	0	0	0	0	0	0	0	0	China (Changchun)	Blood	E266D	WT	WT	N896S,A377V,N174D,M170I,I109N,K87N	WT	E217G	I1403T,A1397V,V1393A,Q1061R,I874L,L873F,I828V,A824T,L600I,V296I	WT	D36G	WT	WT	WT
F0297	This study	Singleton	0.5/S	0.008/S	0.03/WT	0.015/WT	0.03/S	0.008/S	0.06/S	0.06/WT	0.5/WT	0	0	0	0	0	0	0	0	0	0	China (Shanghai)	Ascitic fluid	E266D	A351V	I88V,T74K	N896S,I558V,A377V,M170V	WT	N163D,E217G,P297S,L376Q,V381I,E448V,E448D,S660L,T893P,T893K,G987S,T1083R	I1403T,A1397V,V1393A,E1367G,L600I,Y473S,V296I	WT	D36G	I209M	WT	L372S
F0314	This study	Singleton	1/S	0.015/S	0.06/WT	0.03/WT	0.06/S	0.015/S	0.06/S	0.06/WT	0.5/WT	0	0	0	0	0	0	0	0	0	0	China (Guangzhou)	Bile	Q295E,E266D	WT	A307V,I88V	N896S	G1630D	E217G,P297S,V381I,E448V,E448D,T893P,T893K,D898E	N1576H,I1403T,A1397V,N890I,V352L	WT	D36G	WT	WT	WT
F0400	This study	Singleton	0.12/S	0.008/S	0.03/WT	0.015/WT	0.03/S	0.008/S	0.06/S	0.06/WT	0.5/WT	0	0	0	0	0	0	0	0	0	0	China (Taizhou)	Blood	WT	WT	WT	N896S	WT	E217G,P297S,E448V,E448D,E758K,T893P,T893K,D898E	N1576H,I1403T,A1397V,V296I	WT	D36G	WT	WT	WT
F0417	This study	Singleton	0.25/S	0.008/S	0.06/WT	0.03/WT	0.03/S	0.015/S	0.015/S	0.06/WT	0.5/WT	0	0	0	0	0	0	0	0	0	0	China (Lishui)	Ascitic fluid	D153E	WT	F293V,I88V	WT	WT	E217G,P297S,E448V,E448D,T893P,T893K,T1083R	N1576H,G1497D,I1403T,A1397V,S528L,V296I,G61E	WT	D36G	WT	WT	WT
F3212	This study	Singleton	0.25/S	0.008/S	0.06/WT	0.03/WT	0.06/S	0.008/S	0.06/S	0.06/WT	0.5/WT	0	0	0	0	0	0	0	0	0	0	China (Kunming)	Ascitic fluid	E266D	A351V,H257R	I88V	I558V,A377V,F189S,N174D,M170I,K87N	WT	M679I	E1367G,L842M,P71A	WT	WT	WT	V6A	WT
F3260	This study	Singleton	0.25/S	0.008/S	0.03/WT	0.03/WT	0.03/S	0.008/S	0.03/S	0.06/WT	0.5/WT	0	0	0	0	0	0	0	0	0	0	China (Taiyuan)	Blood	E266D,D153E	A351V	WT	558V,A377V,F189S	WT	E197K,E217G,P297S,E448V,E448D,I633L,T1083R	H1545R,I1403T,A1397V,V1393A,I828V,A824T,V296I	WT	D36G	WT	WT	WT
F3264	This study	Singleton	0.25/S	0.015/S	0.03/WT	0.015/WT	0.06/S	0.015/S	0.06/S	0.06/WT	0.25/WT	0	0	0	0	0	0	0	0	0	0	China (Taiyuan)	Blood	E266D	A351V	WT	N896S,I558V,	WT	E448V,E448D,E758K,I850M,T893P,T893K,D898E	N1576H,I1403T,A1397V	WT	D36G	WT	WT	WT
F3268	This study	Singleton	2/S	0.03/S	0.06/WT	0.06/WT	0.06/S	0.015/S	0.03/S	0.12/WT	0.5/WT	0	0	0	0	0	0	0	0	0	0	China (Taiyuan)	Blood	E266D	A351V	WT	N896S,	WT	E217G,P297S	N1576H,P1407L,I1403T,A1397V,I828V,A824T,S695F,W508*,L369F,V296I,E175D	WT	WT	WT	WT	WT
F3270	This study	Singleton	1/S	0.015/S	0.12/WT	0.03/WT	0.03/S	0.008/S	0.015/S	0.06/WT	0.5/WT	0	0	0	0	0	0	0	0	0	0	China (Taiyuan)	Blood	V437I,E266D	A351V	WT	T885K,R869Q,T782A,I558V,A377V,T353S,F189S,M170V	G24E	P297S,I633L,S660L,D802N,T1083R	N1576H,I1403T,A1397V,Y1071H,A259V	WT	D36G	WT	WT	WT
F3272	This study	Singleton	0.25/S	0.008/S	0.03/WT	0.015/WT	0.03/S	0.015/S	0.015/S	0.06/WT	0.5/WT	0	0	0	0	0	0	0	0	0	0	China (Taiyuan)	Blood	V437I,E266D	WT	WT	C908Y,N896S,	WT	L376Q,V381I,S660L,A777V,T893P,T893K,D898E,	N1576H,I1403T,A1397V,V1393A,N400D,V296I,T137A	WT	WT	WT	WT	WT
F3278	This study	Singleton	1/S	0.015/S	0.12/WT	0.06/WT	0.06/S	0.015/S	0.06/S	0.12/WT	0.25/WT	0	0	0	0	0	0	0	0	0	0	China (Taiyuan)	Blood	D153E	WT	A307V,I88V	N896S,I558V,A377V,F189S,N174D,M170I,K87N	G24E	E217G,P297S,E448V,E448D,T893P,T893K,T1083R	N1576H,I1403T,A1397V,I828V,A824T,L369F,G291S	WT	D36G	I209M,P68L	I334V	WT
F3300	This study	Singleton	0.5/S	0.008/S	0.12/WT	0.12/NWT	0.06/S	0.015/S	0.06/S	0.06/WT	1/WT	0	0	0	1	1	0	0	0	1	1	China (Urumqi)	Blood	E266D	WT	L167V,	N896S,A377V,F189S,N174D,M170I,M170V,K87N,T9A	WT	E217G,L376Q,V381I,E448V,E448D,S660L,E758K,A777V,T893P,T893K,D898E,	I1403T,A1397V,E1367G,L842M,I828V,A824T,V296I,P71A	WT	WT	WT	WT	WT
F3304	This study	Singleton	0.25/S	0.008/S	0.06/WT	0.03/WT	0.06/S	0.015/S	0.015/S	0.25/WT	0.5/WT	0	0	0	0	0	0	0	0	0	0	China (Xi'an)	Blood	V488I,S441F,V437I	A351V	A307V,I88V	WT	WT	N163D,E217G,P297S,L376Q,V381I,E448V,E448D,S660L,G987S,T1083R	N1576H,I1403T,A1397V,G826S,V296I	WT	D36G	WT	WT	WT
F3314	This study	Singleton	0.5/S	0.008/S	0.03/WT	0.03/WT	0.03/S	0.008/S	0.015/S	0.06/WT	0.5/WT	0	0	0	0	0	0	0	0	0	0	China (Xi'an)	Blood	K342R	A353T,A351V	WT	I558V,A377V,F189S,N174D,M170I,K87N	WT	E217G,P297S,E448V,E448D,I633L,	N1576H,I1403T,A1397V,V1393A,V296I	WT	D36G	WT	K445R,I334V	H52Y
CEC3619	Ropars et al.20	Singleton	-/-	-/-	-/-	-/-	-/-	-/-	-/-	-/-	-/-	-	-	-	-	-	-	-	-	-	-	Belgium	Commensal	V488I,E266D	A351V	A307V,I88V	L695F,I558V,A377V,F189S,N174D,M170I,L131I,K87N	WT	S660L,A777V,T893P,T893K,D898E,	N1576H,I1403T,A1397V,V296I,	WT	D36G	WT	WT	WT
CEC3665	Ropars et al.20	Singleton	-/-	-/-	-/-	-/-	-/-	-/-	-/-	-/-	-/-	-	-	-	-	-	-	-	-	-	-	France	Superficial	R211K	WT	W67L	N896S,I558V,A377V,M170V	G315S	E217G,P297S,E448V,E448D,T1083R,	WT	WT	WT	WT	D250N	WT
CEC3671	Ropars et al.20	Singleton	-/-	-/-	-/-	-/-	-/-	-/-	-/-	-/-	-/-	-	-	-	-	-	-	-	-	-	-	France	Invasive	V437I,E266D	H28Y	WT	N896S	WT	I312M,E448V,E448D,E758K,T893P,T893K,D898E,A1080V,S1193N,	H966Y,I828V,A824T,V296I,	WT	WT	V35E	I334V	WT
CEC4481	Ropars et al.20	Singleton	-/-	-/-	-/-	-/-	-/-	-/-	-/-	-/-	-/-	-	-	-	-	-	-	-	-	-	-	Unknown	Food spoilage	I483V,E266D	A351V	WT	N896S,I895T,T782A,I558V,M170V	WT	T893P,T893K,D898E	N1576H,I1403T,A1397V,V1393A,	WT	D36G	WT	WT	WT
CEC723	Ropars et al.20	Singleton	-/-	-/-	-/-	-/-	-/-	-/-	-/-	-/-	-/-	-	-	-	-	-	-	-	-	-	-	France	Superficial	V437I,S405F,E266D,P30S	A351V	WT	N896S,A790V	WT	WT	WT	WT	D36G	WT	WT	WT
Abbreviations: S, susceptible; I, intermediate; SDD, susceptible-dose dependent; R, resistant; WT, wild-type; NWT, non-wild-type.
References
1. Akins, R.A. An update on antifungal targets and mechanisms of resistance in Candida albicans. Med. Mycol 43, 285-318 (2005)
2. Suwunnakorn, S., Wakabayashi, H., Kordalewska, M., Perlin, D.S. & Rustchenko, E. FKS2 and FKS3 genes of opportunistic human pathogen Candida albicans influence echinocandin susceptibility. Antimicrob. Agents. Ch 62, e02299-17 (2018)
3. Arendrup, M.C. & Patterson, T.F. Multidrug-resistant Candida: epidemiology, molecular mechanisms, and treatment. J. Infect. Dis 216, S445-S451 (2017)
4. Bhattacharya, S., Sae-Tia, S. & Fries, B.C. Candidiasis and mechanisms of antifungal resistance. Antibiotics 9, 312 (2020)
5. Martel, C.M., Parker, J.E., Bader, O., Weig, M., Gross, U., Warrilow, A.G., Rolley, N., Kelly, D.E., Kelly, S.L. Identification and characterization of four azole-resistant erg3 mutants of Candida albicans. Antimicrob. Agents. Ch 54, 4527-4533 (2010a)
6. Morio, F., Pagniez, F., Lacroix, C., Miegeville, M. & Le Pape, P. Amino acid substitutions in the Candida albicans sterol Δ5, 6-desaturase (Erg3p) confer azole resistance: characterization of two novel mutants with impaired virulence. J. Antimicrob. Chemoth 67, 2131-2138 (2012)
7. Branco, J., Ola, M., Silva, R., Fonseca, E., Gomes, N,, Martins-Cruz, C., Silva, A., Silva-Dias, A., Pina-Vaz, C. & Erraught, C. Impact of ERG3 mutations and expression of ergosterol genes controlled by UPC2 and NDT80 in Candida parapsilosis azole resistance. Clin. Microbiol. Infec 23, 575.e1-575.e8 (2017)
8. Jia, N., Arthington-Skaggs, B., Lee, W., Pierson, C., Lees, N., Eckstein, J., Barbuch, R. & Bard, M. Candida albicans sterol C-14 reductase, encoded by the ERG24 gene, as a potential antifungal target site. Antimicrob. Agents. Ch 46, 947-957 (2002)
9. Selmecki, A., Gerami‐Nejad, M., Paulson, C,. Forche, A. & Berman, J. An isochromosome confers drug resistance in vivo by amplification of two genes, ERG11 and TAC1. Mol. Microbiol 68, 624-641 (2008)
10. Morio, F., Pagniez, F., Besse, M., Gay-andrieu, F., Miegeville, M. & Le Pape, P. Deciphering azole resistance mechanisms with a focus on transcription factor-encoding genes TAC1, MRR1 and UPC2 in a set of fluconazole-resistant clinical isolates of Candida albicans. Int. J. Antimicrob. Ag 42, 410-415 (2013)
11. Balashov, S.V., Park, S. & Perlin, D.S. Assessing resistance to the echinocandin antifungal drug caspofungin in Candida albicans by profiling mutations in FKS1. Antimicrob. Agents. Ch 50, 2058-2063 (2006)
12. Niimi, K., Monk, B., Hirai, A., Hatakenaka, K., Umeyama, T., Lamping, E., Maki, K., Tanabe, K., Kamimura, T. & Ikeda, F. Clinically significant micafungin resistance in Candida albicans involves modification of a glucan synthase catalytic subunit GSC1 (FKS1) allele followed by loss of heterozygosity. J. Antimicrob. Chemoth 65, 842-852 (2010)
13. Desnos-Ollivier, M., Bretagne, S., Raoux, D., Hoinard, D., Dromer, F. & Dannaoui, E. Mutations in the fks1 gene in Candida albicans, C. tropicalis, and C. krusei correlate with elevated caspofungin MICs uncovered in AM3 medium using the method of the European Committee on Antibiotic Susceptibility Testing. Antimicrob. Agents. Ch 52, 3092-3098 (2008)
14. Suwunnakorn, S., Wakabayashi, H., Kordalewska, M., Perlin, D.S. & Rustchenko, E. FKS2 and FKS3 genes of opportunistic human pathogen Candida albicans influence echinocandin susceptibility. Antimicrob. Agents. Ch 62, e02299-17 (2018)
15. Dodgson, A.R., Dodgson, K.J., Pujol. C., Pfaller, M.A. & Soll, D.R. Clade-specific flucytosine resistance is due to a single nucleotide change in the FUR1 gene of Candida albicans. Antimicrob. Agents. Ch 48, 2223-2227 (2004)
16. Hope, W.W., Tabernero, L., Denning, D.W. & Anderson, M.J. Molecular mechanisms of primary resistance to flucytosine in Candida albicans. Antimicrob. Agents. Ch 48, 4377-4386 (2004)
17. Hull, C.M., Bader, O., Parker, J.E., Weig, M., Gross, U., Warrilow, A.G., Kelly, D.E. & Kelly, S.L. Two clinical isolates of Candida glabrata exhibiting reduced sensitivity to amphotericin B both harbor mutations in ERG2. Antimicrob. Agents. Ch 56, 6417-6421 (2012)
18. Martel, C.M., Parker, J.E., Bader, O., Weig, M., Gross, U., Warrilow, A.G., Kelly, D.E. & Kelly, S.L. A clinical isolate of Candida albicans with mutations in ERG11 (encoding sterol 14alpha-demethylase) and ERG5 (encoding C22 desaturase) is cross resistant to azoles and amphotericin B. Antimicrob. Agents. Ch 54, 3578-3583 (2010)
19. Vandeputte, P., Tronchin, G., Bergès, T., Hennequin, C., Chabasse, D. & Bouchara, J.P. Reduced susceptibility to polyenes associated with a missense mutation in the ERG6 gene in a clinical isolate of Candida glabrata with pseudohyphal growth. Antimicrob. Agents. Ch 51, 982-990 (2007)
20. Ropars J, et al. Gene flow contributes to diversification of the major fungal pathogen Candida albicans. Nat Commun 9, 2253 (2018).

## Sheet: Table S02
Table S2. Nucleotide diversity and intermediate (I)/susceptible dose-dependent (SDD)/resistant (R)/non-wild-type (NWT) rate of C. albicans isolates within different clonal populations.
Clonal populations	No. of isolates (%) in		Nucleotide diversity (π)	Pairwise SNP ranges within clades/sub-clades	No. of isolates (%) in this study that was I/SDD/R/NWT to
	This study	Global collectiona			Fluconazole	Voriconazole	Itraconazole	Posaconazole	Anidulafungin	Caspofungin	Micafungin	5-Flucytosine	Amphotericin B
Clade 1	57 (15.4)	40 (22.1)	0.244149	23-123	34 (59.6)	35 (61.4)	19 (33.3)	18 (31.6)	0 (0.0)	0 (0.0)	0 (0.0)	1 (1.8)	0 (0.0)
Clade 1-R	44 (11.9)	5 (2.8)	0.264708	25-288	31 (70.4)	33 (75.0)	16 (36.4)	15 (34.1)	0 (0.0)	0 (0.0)	0 (0.0)	1 (2.2)	0 (0.0)
Clade 1-R-α	9 (2.4)	1 (0.6)	0.462138	30-57	9 (100.0)	9 (100.0)	9 (100.0)	9 (100.0)	0 (0.0)	0 (0.0)	0 (0.0)	0 (0.0)	0 (0.0)
Clade 2	Not found	15 (8.3)	0.323302	79-569	-	-	-	-	-	-	-	-	-
Clade 3	11 (3.0)	9 (5.0)	0.326088	96-509	0 (0.0)	0 (0.0)	0 (0.0)	0 (0.0)	0 (0.0)	0 (0.0)	0 (0.0)	0 (0.0)	0 (0.0)
Clade 4	16 (4.3)	27 (14.9)	0.205538	71-1376	1 (6.3)	1 (6.3)	1 (6.3)	1 (6.3)	0 (0.0)	0 (0.0)	0 (0.0)	0 (0.0)	0 (0.0)
Clade 8	31 (8.4)	3 (1.7)	0.297967	90-437	0 (0.0)	0 (0.0)	0 (0.0)	0 (0.0)	0 (0.0)	0 (0.0)	0 (0.0)	0 (0.0)	0 (0.0)
Clade 9	12 (3.2)	5 (2.8)	0.353595	118-1229	1 (8.3)	1 (8.3)	0 (0.0)	0 (0.0)	0 (0.0)	0 (0.0)	0 (0.0)	0 (0.0)	0 (0.0)
Clade 10	Not found	3 (1.7)	-	209-369	-	-	-	-	-	-	-	-	-
Clade 11	4 (1.1)	11 (6.1)	0.355913	79-432	0 (0.0)	0 (0.0)	0 (0.0)	1(25.0)	0 (0.0)	0 (0.0)	0 (0.0)	0 (0.0)	0 (0.0)
Clade 12	7 (1.9)	6 (3.3)	0.336723	197-475	0 (0.0)	0 (0.0)	0 (0.0)	0 (0.0)	0 (0.0)	0 (0.0)	0 (0.0)	0 (0.0)	0 (0.0)
Clade 13	Not found	35 (19.3)	0.125733	46-179	-	-	-	-	-	-	-	-	-
Clade 14	17 (4.6)	Not found	0.3447	141-1075	0 (0.0)	0 (0.0)	0 (0.0)	0 (0.0)	0 (0.0)	0 (0.0)	0 (0.0)	0 (0.0)	0 (0.0)
Clade 15	29 (7.8)	Not found	0.329207	111-573	1 (3.4)	1 (3.4)	1 (3.4)	1 (3.4)	1 (3.4)	1 (3.4)	1 (3.4)	0 (0.0)	0 (0.0)
Clade 16	Not found	3 (1.7)	-	174-341	-	-	-	-	-	-	-	-	-
Clade 18	30 (8.1)	4 (2.2)	0.245968	99-1515	2 (6.7)	2 (6.6)	2 (6.7)	1 (3.3)	0 (0.0)	0 (0.0)	0 (0.0)	2 (6.7)	0 (0.0)
Cluster A	17 (4.6)	3 (1.7)	0.336692	153-434	1 (5.9)	1 (5.9)	1 (5.9)	1 (5.9)	1 (5.9)	1 (5.9)	1 (5.9)	1 (5.9)	0 (0.0)
Cluster B	Not found	2 (1.1)	-	335-335	-	-	-	-	-	-	-	-	-
Cluster C	Not found	2 (1.1)	-	422-422	-	-	-	-	-	-	-	-	-
Cluster D	Not found	2 (1.1)	-	435-435	-	-	-	-	-	-	-	-	-
Cluster E	7 (1.9)	2 (1.1)	-	254-1315	2 (28.6)	2 (28.6)	1 (14.3)	1 (14.3)	0 (0.0)	0 (0.0)	0 (0.0)	0 (0.0)	0 (0.0)
group 1	2 (0.5)	Not found	-	365-365	0 (0.0)	0 (0.0)	0 (0.0)	0 (0.0)	0 (0.0)	0 (0.0)	0 (0.0)	0 (0.0)	0 (0.0)
group 2	3 (0.8)	Not found	-	357-369	0 (0.0)	0 (0.0)	0 (0.0)	0 (0.0)	0 (0.0)	0 (0.0)	0 (0.0)	0 (0.0)	0 (0.0)
group 3	3 (0.8)	Not found	-	316-419	0 (0.0)	0 (0.0)	0 (0.0)	0 (0.0)	0 (0.0)	0 (0.0)	0 (0.0)	0 (0.0)	0 (0.0)
group 4	19 (5.1)	Not found	0.285276	220-1095	1 (5.3)	1 (5.3)	1 (5.3)	1 (5.3)	0 (0.0)	0 (0.0)	0 (0.0)	0 (0.0)	0 (0.0)
group 5	2 (0.5)	Not found	-	327-327	0 (0.0)	0 (0.0)	0 (0.0)	0 (0.0)	0 (0.0)	0 (0.0)	0 (0.0)	0 (0.0)	0 (0.0)
group 6	2 (0.5)	Not found	-	286-286	1 (50.0)	1 (50.0)	1 (50.0)	1 (50.0)	0 (0.0)	0 (0.0)	0 (0.0)	0 (0.0)	0 (0.0)
group 7	2 (0.5)	Not found	-	285-285	0 (0.0)	0 (0.0)	0 (0.0)	0 (0.0)	0 (0.0)	0 (0.0)	0 (0.0)	0 (0.0)	0 (0.0)
group 8	2 (0.5)	1 (0.6)	-	345-452	0 (0.0)	0 (0.0)	0 (0.0)	0 (0.0)	0 (0.0)	0 (0.0)	0 (0.0)	0 (0.0)	0 (0.0)
group 9	8 (2.2)	Not found	-	258-449	0 (0.0)	0 (0.0)	0 (0.0)	0 (0.0)	0 (0.0)	0 (0.0)	0 (0.0)	0 (0.0)	0 (0.0)
group 10	13 (3.5)	Not found	0.332323	173-483	1 (7.7)	1 (7.7)	1 (7.7)	1 (7.7)	0 (0.0)	0 (0.0)	0 (0.0)	0 (0.0)	0 (0.0)
group 11	11 (3.0)	Not found	0.351123	188-461	1 (18.2)	1 (18.2)	1 (18.2)	1 (18.2)	0 (0.0)	0 (0.0)	0 (0.0)	0 (0.0)	0 (0.0)
group 12	7 (1.9)	Not found	-	194-431	0 (0.0)	0 (0.0)	0 (0.0)	0 (0.0)	0 (0.0)	0 (0.0)	0 (0.0)	0 (0.0)	0 (0.0)
group 13	3 (0.8)	Not found	-	211-415	0 (0.0)	0 (0.0)	0 (0.0)	0 (0.0)	0 (0.0)	0 (0.0)	0 (0.0)	0 (0.0)	0 (0.0)
group 14	3 (0.8)	Not found	-	325-380	0 (0.0)	0 (0.0)	0 (0.0)	0 (0.0)	0 (0.0)	0 (0.0)	0 (0.0)	0 (0.0)	0 (0.0)
group 15	2 (0.5)	Not found	-	260-260	0 (0.0)	0 (0.0)	0 (0.0)	0 (0.0)	0 (0.0)	0 (0.0)	0 (0.0)	0 (0.0)	0 (0.0)
group 16	5 (1.4)	1 (0.6)	-	186-339	0 (0.0)	0 (0.0)	0 (0.0)	0 (0.0)	0 (0.0)	0 (0.0)	0 (0.0)	0 (0.0)	0 (0.0)
group 17	5 (1.4)	Not found	-	155-417	0 (0.0)	0 (0.0)	0 (0.0)	0 (0.0)	0 (0.0)	0 (0.0)	0 (0.0)	0 (0.0)	0 (0.0)
group 18	2 (0.5)	Not found	-	251-251	0 (0.0)	0 (0.0)	0 (0.0)	0 (0.0)	0 (0.0)	0 (0.0)	0 (0.0)	0 (0.0)	0 (0.0)
group 19	3 (0.8)	1 (0.6)	-	305-405	1 (33.3)	1 (33.3)	1 (33.3)	1 (33.3)	0 (0.0)	0 (0.0)	0 (0.0)	0 (0.0)	0 (0.0)
group 20	4 (1.1)	Not found	-	61-371	1 (25.0)	1 (25.0)	1 (25.0)	1 (25.0)	0 (0.0)	0 (0.0)	0 (0.0)	0 (0.0)	0 (0.0)
group 21	1 (0.3)	1 (0.6)	-	334-334	0 (0.0)	0 (0.0)	0 (0.0)	0 (0.0)	0 (0.0)	0 (0.0)	0 (0.0)	0 (0.0)	0 (0.0)
Singletons	30 (8.1)	5 (2.8)	0.205707	-	0 (0.0)	0 (0.0)	0 (0.0)	1 (3.3)	0 (0.0)	0 (0.0)	0 (0.0)	0 (0.0)	0 (0.0)
Total	370 (100.0)	181 (100.0)	0.125046	23-2202	49 (13.2)	50 (13.5)	32 (8.6)	32 (8.6)	2 (0.5)	2 (0.5)	2 (0.5)	4 (1.1)	0
Note: aReferred to 181 global isolates characterized by Ropars J, et al. Gene flow contributes to diversification of the major fungal pathogen Candida albicans. Nat Commun 9, 2253 (2018).

## Sheet: Table S03
Table S3. List of primers used in this study.
Purpose	Primer sequences	Reference
Complete ERG11 open reading frame and adjancent region amplification
Sequence amplification	Forward: TTGAGAACAGCCACACGACA	This study
	Reverse: AACAGATTCCGCCTCACCG
ERG11 gene mutagenesis [position of amino acid substitution (gene mutation)]a
A114S (G340T)	Forward: TGATGTTTCTTCTGAAGATGCTTATAAAC	This study
	Reverse: GATAATTTAGCATTAAAAACAAATTC
T123I (C368T)	Forward: CATTTAACTATTCCAGTTTTCGG	This study
	Reverse: TTTATAAGCATCTTCAGCAG
Y132H (T394C)	Forward: AGGGGTTATTCATGATTGTCC	This study
	Reverse: TTACCGAAAACTGGAGTAG
K143R (A428G)	Forward: ATGGAACAAAGAAAATTTGCTAAATTTG	This study
	Reverse: TAATCTGGAATTTGGACAATC
F145L (T433C)	Forward: ACAAAAAAAACTTGCTAAATTTGC	This study
	Reverse: TCCATTAATCTGGAATTTGG
Y257H (T769C)	Forward: CTCTGCTACTCATATGAAAGAAATTAAAC	This study
	Reverse: ATTTTCTTTTGAGCAGCATC
L301S (T902C)	Forward: GCTAATCTTTCAATTGGTATTCTTATG	This study
	Reverse: AATTTCTTGATCAGTCATTTTC
S405F (C1214T)	Forward: GTTTTAGTTTTTCCAGGTTATGC	This study
	Reverse: ATAATGACCTTTTGGAACAATATAATTG
G448E (G1343A)	Forward: GTTGATTATGAGTTTGGGAAAGTTTC	This study
	Reverse: TTCATCAGAAGAGTTAAATGAAAC
ERG11 gene In-Fusion Cloning
In-Fusion Cloning primer	Forward: GGAATATTAAGCTTGATGGCTATTGTTGAAACTGTC	This study
	Reverse: GTGGATCCGAGCTCGTTAAAACATACAAGTTTCTCTTTTT
ERG11 gene mutagenesis confirmation
Inner primer for ERG11 gene sequencing	Forward: GGTTCTGCAGCTTCATATGGTC	This study
	Reverse: TGCTGGTTCAGTAGGTAAAACCA
Evaluating gene expression level
ERG11	Forward: TTTGGTGGTGGTAGACATA	1
	Reverse: GAACTATAATCAGGGTCAGG
CDR1	Forward: TGTGTACTATCCATCAACCATCAGC	1
	Reverse: CACCAAAATAAGCCGTTCTACCA
CDR2	Forward: TGGCAAACAATCCAACAATACA	1
	Reverse: AATCAAGGGAATAGATGGGTCA
MDR1	Forward: TCAGCGGGTTCTTTGTTGTATG	1
	Reverse: GATAATGTTTAGCAAGCCGAGGA
FLU1	Forward: GTGGTAAAATCATCCCCGAAAA	1
	Reverse: CCAGTCCAACCAAGCCAGA
TAC1	Forward: GAACTCACCCTTCAACTTTTAACAAC	2
	Reverse: CTCCGACAACTATCACATGCCACTCT
CYTb	Forward: CGTACCATTTATATGAGGAG	This study
	Reverse: CCATCAAGTGCATACATAC
ACT	Forward：ACCGAAGCTCCAATGAATCCAAAATCC	3
	Reverse:GTTTGGTCAATACCAGCAGCTTCCAAA
Note: aNucleotide labeled in red and bold-underlined font indicated position introducing corresponding point-mutation.
References:
1. Xu Y, Sheng F, Zhao J, Chen L, Li C. ERG11 mutations and expression of resistance genes in fluconazole-resistant Candida albicans isolates. Arch Microbiol 197, 1087-1093 (2015).
2. Shi C, Liu J, Li W, Zhao Y, Meng L, Xiang M. Expression of fluconazole resistance-associated genes in biofilm from 23 clinical isolates of Candida albicans. Braz J Microbiol 50, 157-163 (2019).
3. Henry KW, Nickels JT, Edlind TD. Upregulation of ERG genes in Candida species by azoles and other sterol biosynthesis inhibitors. Antimicrob Agents Chemother 44, 2693-2700 (2000).

## Sheet: Table S04
Table S4. List of predicted genes on chromosome regions where unique loss-of-heterozygosity (LOH) events were observed within genetic populations Clade 1-R and Clade 1-R-α.
Phylogenetic clades	Chromosome	Accession no.	Start	End	Gene name	Description
Clade 1-R unique LOH	chromosome 2	NC_032090.1	1930208	1933412	CAALFM_C209460CA	GAL4-like Zn(II)2Cys6 (or C6 zinc) binuclear cluster DNA-binding domain
Clade 1-R unique LOH	chromosome 2	NC_032090.1	1936516	1939248	PMS1	DNA mismatch repair protein, C-terminal domain
Clade 1-R unique LOH	chromosome 2	NC_032090.1	1939565	1940335	CAALFM_C209480WA	negative regulation of ubiquitin protein ligase activity
Clade 1-R unique LOH	chromosome 2	NC_032090.1	1940851	1941816	PHO13	4-nitrophenylphosphatase
Clade 1-R unique LOH	chromosome 2	NC_032090.1	1942008	1943411	CAALFM_C209500WA	Dihydrouridine synthase (Dus)
Clade 1-R unique LOH	chromosome 2	NC_032090.1	1943575	1945293	CAALFM_C209510CA	Belongs to the mitochondrial carrier (TC 2.A.29) family
Clade 1-R unique LOH	chromosome 2	NC_032090.1	1946179	1947759	CCT2	assists the folding of proteins upon ATP hydrolysis
Clade 1-R unique LOH	chromosome 2	NC_032090.1	1951210	1953171	EAP1
Clade 1-R unique LOH	chromosome 2	NC_032090.1	1953454	1953601	CAALFM_C209540WA;gbkey=Gene;gene_biotype=snoRNA;locus_tag=CAALFM_C209540WA
Clade 1-R unique LOH	chromosome 2	NC_032090.1	1953891	1954005	CAALFM_C209550CA;gbkey=Gene;gene_biotype=snoRNA;locus_tag=CAALFM_C209550CA
Clade 1-R unique LOH	chromosome 2	NC_032090.1	1954790	1957033	CAALFM_C209560CA	COP9 signalosome complex subunit 2
Clade 1-R unique LOH	chromosome 2	NC_032090.1	1957829	1958539	CAALFM_C209570CA	Belongs to the cytochrome b5 family
Clade 1-R unique LOH	chromosome 2	NC_032090.1	1960675	1961838	AGE2	Putative GTP-ase activating proteins for the small GTPase, ARF
Clade 1-R unique LOH	chromosome 2	NC_032090.1	1962052	1963068	CAALFM_C209590CA	Belongs to the mitochondrial carrier (TC 2.A.29) family
Clade 1-R unique LOH	chromosome 2	NC_032090.1	1965926	1966426	CAALFM_C209600CA	Eukaryotic protein of unknown function (DUF866)
Clade 1-R unique LOH	chromosome 2	NC_032090.1	1967507	1968607	CAALFM_C209610WA	Belongs to the mitochondrial carrier (TC 2.A.29) family
Clade 1-R unique LOH	chromosome 2	NC_032090.1	1968951	1971164	CAALFM_C209620WA	Thioredoxin
Clade 1-R unique LOH	chromosome 2	NC_032090.1	1971151	1971660	CAALFM_C209630CA	dynactin
Clade 1-R unique LOH	chromosome 2	NC_032090.1	1972394	1973719	PMI1	mannose-6-phosphate isomerase
Clade 1-R unique LOH	chromosome 2	NC_032090.1	1974605	1975096	CAALFM_C209650WA	RNA recognition motif. (a.k.a. RRM, RBD, or RNP domain)
Clade 1-R unique LOH	chromosome 2	NC_032090.1	1977647	1978303	CAALFM_C209660WA	Involved in the biogenesis of the 60S ribosomal subunit
Clade 1-R unique LOH	chromosome 2	NC_032090.1	1978366	1979250	CAALFM_C209670CA	Component of the cytosolic iron-sulfur (Fe S) protein assembly (CIA) machinery.
Clade 1-R unique LOH	chromosome 2	NC_032090.1	1979666	1980118	CAALFM_C209680WA	to Saccharomyces cerevisiae BET1 (YIL004C)
Clade 1-R unique LOH	chromosome 2	NC_032090.1	1980286	1982229	CAALFM_C209690CA	-
Clade 1-R unique LOH	chromosome 2	NC_032090.1	1982608	1983588	YEA4	UAA transporter family
Clade 1-R unique LOH	chromosome 2	NC_032090.1	1983621	1985015	CAALFM_C209710CA	GAT domain
Clade 1-R unique LOH	chromosome 2	NC_032090.1	1985611	1987776	SUP35	Release factor
Clade 1-R unique LOH	chromosome 2	NC_032090.1	1987847	1988899	IPK2	Belongs to the inositol phosphokinase (IPK) family
Clade 1-R unique LOH	chromosome 2	NC_032090.1	1989824	1990711	SSO2	Belongs to the syntaxin family
Clade 1-R unique LOH	chromosome 2	NC_032090.1	1992136	1993851	LEU42	synthase
Clade 1-R unique LOH	chromosome 2	NC_032090.1	1994315	1994887	CAALFM_C209760WA	-
Clade 1-R unique LOH	chromosome 2	NC_032090.1	1994898	1997858	INP51	Inositol polyphosphate phosphatase, catalytic domain homologues
Clade 1-R unique LOH	chromosome 2	NC_032090.1	1998133	1998852	CAALFM_C209780CA	Is probably involved in a pathway contributing to genomic integrity
Clade 1-R unique LOH	chromosome 2	NC_032090.1	1999375	2000892	CAALFM_C209790WA	-
Clade 1-R unique LOH	chromosome 2	NC_032090.1	2001195	2002058	CAALFM_C209800CA	-
Clade 1-R unique LOH	chromosome 2	NC_032090.1	2003065	2004369	CAALFM_C209810CA	Beta-alanine synthase
Clade 1-R unique LOH	chromosome 2	NC_032090.1	2009284	2011107	CAALFM_C209820WA	chromatin binding
Clade 1-R unique LOH	chromosome 2	NC_032090.1	2012619	2012861	CAALFM_C209830CA	-
Clade 1-R unique LOH	chromosome 2	NC_032090.1	2013163	2014107	MTW1	Mis12 protein
Clade 1-R unique LOH	chromosome 2	NC_032090.1	2014219	2015478	CAALFM_C209850CA	2OG-Fe(II) oxygenase superfamily
Clade 1-R unique LOH	chromosome 2	NC_032090.1	2015889	2017409	CAALFM_C209860CA	monooxygenase
Clade 1-R unique LOH	chromosome 2	NC_032090.1	2018704	2019741	CAALFM_C209870WA	Repeated motif present between transmembrane helices in cystinosin, yeast ERS1p, mannose-P-dolichol utilization defect 1, and other hypothetical proteins.
Clade 1-R unique LOH	chromosome 2	NC_032090.1	2020316	2021494	CAALFM_C209880CA	SWIRM domain
Clade 1-R unique LOH	chromosome 2	NC_032090.1	2024080	2025381	SMM1	Dihydrouridine synthase (Dus)
Clade 1-R unique LOH	chromosome 2	NC_032090.1	2025549	2026205	TIM23	Essential component of the TIM23 complex, a complex that mediates the translocation of transit peptide-containing proteins across the mitochondrial inner membrane
Clade 1-R unique LOH	chromosome 2	NC_032090.1	2026825	2027007	CAALFM_C209910CA
Clade 1-R unique LOH	chromosome 2	NC_032090.1	2027268	2027756	CAALFM_C209920WA	Required for respiratory activity and maintenance and expression of the mitochondrial genome
Clade 1-R unique LOH	chromosome 2	NC_032090.1	2028006	2029757	CAALFM_C209930WA	TUG ubiquitin-like domain
Clade 1-R unique LOH	chromosome 2	NC_032090.1	2031192	2032163	GCN4	Transcriptional activator
Clade 1-R unique LOH	chromosome 2	NC_032090.1	2034730	2036274	FCY21	Belongs to the purine-cytosine permease (2.A.39) family
Clade 1-R unique LOH	chromosome 2	NC_032090.1	2036718	2037725	CAALFM_C209960WA	sulfurtransferase
Clade 1-R unique LOH	chromosome 2	NC_032090.1	2038151	2039194	CAALFM_C209970CA	Glucosamine-6-phosphate isomerases/6-phosphogluconolactonase
Clade 1-R unique LOH	chromosome 2	NC_032090.1	2041560	2042537	CAALFM_C209980WA	PI31 proteasome regulator
Clade 1-R unique LOH	chromosome 2	NC_032090.1	2042831	2047297	YOR1	ABC transporter transmembrane region
Clade 1-R unique LOH	chromosome 2	NC_032090.1	2048493	2049189	CAALFM_C210000CA	zinc finger
Clade 1-R unique LOH	chromosome 2	NC_032090.1	2049481	2050200	CAALFM_C210010CA	Is probably involved in a pathway contributing to genomic integrity
Clade 1-R unique LOH	chromosome 2	NC_032090.1	2050568	2051806	CAALFM_C210020CA	Glycosyl hydrolase family 76
Clade 1-R unique LOH	chromosome 2	NC_032090.1	2053448	2054584	MP65	Belongs to the glycosyl hydrolase 17 family
Clade 1-R unique LOH	chromosome 2	NC_032090.1	2057988	2062139	CAALFM_C210050WA	Belongs to the peptidase C19 family
Clade 1-R unique LOH	chromosome 2	NC_032090.1	2062293	2063261	CAALFM_C210060CA	Cytidylyltransferase-like
Clade 1-R unique LOH	chromosome 2	NC_032090.1	2064740	2065882	CAALFM_C210070WA	Catalyzes the NAD( )-dependent oxidation of formate to carbon dioxide. Formate oxidation is the final step in the methanol oxidation pathway in methylotrophic microorganisms. Has a role in the detoxification of exogenous formate in non- methylotrophic organisms
Clade 1-R unique LOH	chromosome 2	NC_032090.1	2066873	2068165	RAP1	Rap1, DNA-binding
Clade 1-R unique LOH	chromosome 2	NC_032090.1	2068477	2071431	CAALFM_C210090CA	Saccharomyces cerevisiae YER077C
Clade 1-R unique LOH	chromosome 2	NC_032090.1	2071601	2073547	CWC22	RNA splicing
Clade 1-R unique LOH	chromosome 2	NC_032090.1	2074655	2074987	CYC1	Electron carrier protein. The oxidized form of the cytochrome c heme group can accept an electron from the heme group of the cytochrome c1 subunit of cytochrome reductase. Cytochrome c then transfers this electron to the cytochrome oxidase complex, the final protein carrier in the mitochondrial electron-transport chain
Clade 1-R unique LOH	chromosome 2	NC_032090.1	2075721	2076518	CAALFM_C210120WA	Phosducin
Clade 1-R unique LOH	chromosome 2	NC_032090.1	2076975	2080109	CAALFM_C210130WA	ATP binding
Clade 1-R unique LOH	chromosome 2	NC_032090.1	2081130	2082971	CAALFM_C210140WA	Ubiquitinyl hydrolase 1
Clade 1-R unique LOH	chromosome 2	NC_032090.1	2084376	2085581	CAALFM_C210150WA	Glycosyl hydrolase family 76
Clade 1-R unique LOH	chromosome 2	NC_032090.1	2088696	2089952	CAALFM_C210160WA	Glycosyl hydrolase family 76
Clade 1-R unique LOH	chromosome 2	NC_032090.1	2090445	2091293	CAALFM_C210170CA	-
Clade 1-R unique LOH	chromosome 2	NC_032090.1	2093231	2094343	IFR1	to uniprot P53912 Saccharomyces cerevisiae YNL134c
Clade 1-R unique LOH	chromosome 2	NC_032090.1	2094546	2095355	OCA1	tyrosine-protein phosphatase OCA1
Clade 1-R unique LOH	chromosome 2	NC_032090.1	2095699	2096214	CAALFM_C210200WA	Essential subunit of the N-oligosaccharyl transferase (OST) complex which catalyzes the transfer of a high mannose oligosaccharide from a lipid-linked oligosaccharide donor to an asparagine residue within an Asn-X-Ser Thr consensus motif in nascent polypeptide chains
Clade 1-R unique LOH	chromosome 2	NC_032090.1	2096599	2097471	RAS1	Ras subfamily of RAS small GTPases
Clade 1-R unique LOH	chromosome 2	NC_032090.1	2099020	2100465	PHO23	Inhibitor of growth proteins N-terminal histone-binding
Clade 1-R unique LOH	chromosome 2	NC_032090.1	2102788	2104539	CAALFM_C210230WA	Zinc finger, C2H2 type
Clade 1-R unique LOH	chromosome 2	NC_032090.1	2107703	2108914	GPD1	Glycerol-3-phosphate dehydrogenase
Clade 1-R unique LOH	chromosome 2	NC_032090.1	2109181	2111715	SET2	Belongs to the class V-like SAM-binding methyltransferase superfamily. Histone-lysine methyltransferase family. SET2 subfamily
Clade 1-R unique LOH	chromosome 2	NC_032090.1	2112284	2113717	CMK2	Belongs to the protein kinase superfamily
Clade 1-R unique LOH	chromosome 2	NC_032090.1	2114376	2116652	PUS7	tRNA pseudouridine synthase D (TruD)
Clade 1-R unique LOH	chromosome 2	NC_032090.1	2116936	2119164	SPT23	ig-like, plexins, transcription factors
Clade 1-R unique LOH	chromosome 2	NC_032090.1	2120835	2122465	SLR1	RNA-binding protein that carries poly(A) mRNA from the nucleus into the cytoplasm
Clade 1-R unique LOH	chromosome 2	NC_032090.1	2122695	2124740	CAALFM_C210300CA	Saccharomyces cerevisiae YNL165W
Clade 1-R unique LOH	chromosome 2	NC_032090.1	2125311	2127308	KIP2	Belongs to the TRAFAC class myosin-kinesin ATPase superfamily. Kinesin family
Clade 1-R unique LOH	chromosome 2	NC_032090.1	2127689	2129014	CAALFM_C210320CA	to Saccharomyces cerevisiae SSP2 (YOR242C)
Clade 1-R unique LOH	chromosome 2	NC_032090.1	2129310	2129768	CAALFM_C210330CA	pathogenesis
Clade 1-R unique LOH	chromosome 2	NC_032090.1	2131033	2131848	HEM4	synthase
Clade 1-R unique LOH	chromosome 2	NC_032090.1	2132111	2134138	ACS1	Acetyl-coenzyme A synthetase
Clade 1-R unique LOH	chromosome 2	NC_032090.1	2137302	2138324	HEM3	peptidyl-pyrromethane cofactor linkage
Clade 1-R unique LOH	chromosome 2	NC_032090.1	2151459	2152997	FGR6-4	-
Clade 1-R unique LOH	chromosome 2	NC_032090.1	2156597	2158927	FGR29	Integral membrane channel protein
Clade 1-R unique LOH	chromosome 2	NC_032090.1	2159273	2162185	RAD1	ERCC4 domain
Clade 1-R unique LOH	chromosome 2	NC_032090.1	2162387	2162893	NCE4	RecQ mediated genome instability protein
Clade 1-R unique LOH	chromosome 2	NC_032090.1	2162911	2164833	CAALFM_C210460CA	Methylenetetrahydrofolate reductase
Clade 1-R unique LOH	chromosome 2	NC_032090.1	2165301	2166059	CAALFM_C210470CA	Effector of VPS34 phosphatidylinositol 3-phosphate kinase signaling. Regulates the cytoplasm to vacuole transport (Cvt) vesicle formation. Plays a role in ATG protein retrieval from the pre-autophagosomal structure (PAS) and is especially required for autophagy-dependent cycling of ATG9 (By similarity)
Clade 1-R unique LOH	chromosome 2	NC_032090.1	2166474	2167502	MDH1-3	Malate dehydrogenase
Clade 1-R unique LOH	chromosome 2	NC_032090.1	2167627	2167722	tV(UAC)1;gbkey=Gene;gene=tV(UAC)1;gene_biotype=tRNA;locus_tag=CAALFM_C210490CA
Clade 1-R unique LOH	chromosome 2	NC_032090.1	2168360	2168447	tF(GAA)4;gbkey=Gene;gene=tF(GAA)4;gene_biotype=tRNA;locus_tag=CAALFM_C210500WA
Clade 1-R unique LOH	chromosome 2	NC_032090.1	2169608	2170894	KIN3	Belongs to the protein kinase superfamily
Clade 1-R unique LOH	chromosome 2	NC_032090.1	2171151	2171960	CAALFM_C210540WA	Zinc finger, C2H2 type
Clade 1-R unique LOH	chromosome 2	NC_032090.1	2171966	2179213	GCN1	Domain of unknown function (DUF3554)
Clade 1-R unique LOH	chromosome 2	NC_032090.1	2179659	2180270	ZSF1	Zinc finger C-x8-C-x5-C-x3-H type (and similar)
Clade 1-R unique LOH	chromosome 2	NC_032090.1	2181205	2184774	SGS1	DNA helicase
Clade 1-R unique LOH	chromosome 2	NC_032090.1	2184896	2185423	UBC15	Belongs to the ubiquitin-conjugating enzyme family
Clade 1-R unique LOH	chromosome 2	NC_032090.1	2186547	2187332	GAL4	GAL4-like Zn(II)2Cys6 (or C6 zinc) binuclear cluster DNA-binding domain
Clade 1-R unique LOH	chromosome 2	NC_032090.1	2187377	2187721	CAALFM_C210600WA
Clade 1-R unique LOH	chromosome 2	NC_032090.1	2187993	2189639	GYP5	Domain in Tre-2, BUB2p, and Cdc16p. Probable Rab-GAPs.
Clade 1-R unique LOH	chromosome 2	NC_032090.1	2189809	2190597	RPS4A	Belongs to the eukaryotic ribosomal protein eS4 family
Clade 1-R unique LOH	chromosome 2	NC_032090.1	2190690	2192378	CAALFM_C210630WA	Saccharomyces cerevisiae YHR202W
Clade 1-R unique LOH	chromosome 2	NC_032090.1	2192388	2192990	MTR2	Nuclear pore RNA shuttling protein Mtr2
Clade 1-R unique LOH	chromosome 2	NC_032090.1	2193331	2193519	CAALFM_C210650WA
Clade 1-R unique LOH	chromosome 2	NC_032090.1	2194521	2195870	ASH1	GATA zinc finger
Clade 1-R unique LOH	chromosome 2	NC_032090.1	2196056	2197075	CAALFM_C210670WA	Heat shock chaperonin-binding motif.
Clade 1-R unique LOH	chromosome 2	NC_032090.1	2197235	2198446	CAALFM_C210680WA	Transcription factor TFIID complex subunit 8 C-term
Clade 1-R unique LOH	chromosome 2	NC_032090.1	2198731	2201816	TPS3	Glycosyltransferase family 20
Clade 1-R unique LOH	chromosome 2	NC_032090.1	2201813	2202685	CAALFM_C210700CA	CTD kinase subunit gamma CTK3 C-terminus
Clade 1-R unique LOH	chromosome 2	NC_032090.1	2202878	2203342	TIF11	Seems to be required for maximal rate of protein biosynthesis. Enhances ribosome dissociation into subunits and stabilizes the binding of the initiator Met-tRNA(I) to 40 S ribosomal subunits
Clade 1-R unique LOH	chromosome 2	NC_032090.1	2203464	2204570	CAALFM_C210720CA	Magnesium transporter NIPA
Clade 1-R unique LOH	chromosome 2	NC_032090.1	2204861	2205835	CAALFM_C210730WA	-
Clade 1-R unique LOH	chromosome 2	NC_032090.1	2205832	2208582	CAALFM_C210740CA	Saccharomyces cerevisiae YNL313c
Clade 1-R unique LOH	chromosome 2	NC_032090.1	2208732	2210936	AKL1	Lipopolysaccharide kinase (Kdo/WaaP) family
Clade 1-R unique LOH	chromosome 2	NC_032090.1	2211080	2213146	CAALFM_C210760CA	Origin recognition complex subunit 2
Clade 1-R unique LOH	chromosome 2	NC_032090.1	2213264	2213599	RPC11	DNA-dependent RNA polymerase catalyzes the transcription of DNA into RNA using the four ribonucleoside triphosphates as substrates
Clade 1-R unique LOH	chromosome 2	NC_032090.1	2213596	2215209	PSO2	DNA repair protein
Clade 1-R unique LOH	chromosome 2	NC_032090.1	2215273	2215932	CAALFM_C210790CA	Involved in protein N-glycosylation. Essential for the second step of the dolichol-linked oligosaccharide pathway. Anchors the catalytic subunit ALG13 to the ER
Clade 1-R unique LOH	chromosome 2	NC_032090.1	2216095	2216185	CAALFM_C210800WA;gbkey=Gene;gene_biotype=snoRNA;locus_tag=CAALFM_C210800WA
Clade 1-R unique LOH	chromosome 2	NC_032090.1	2216351	2217262	CAALFM_C210810WA	Involved in pre-mRNA splicing. Facilitates the cooperative formation of U2 U6 helix II in association with stem II in the spliceosome. Binds to RNA (By similarity)
Clade 1-R unique LOH	chromosome 2	NC_032090.1	2217265	2220897	CAALFM_C210820CA	Putative death-receptor fusion protein (DUF2428)
Clade 1-R unique LOH	chromosome 2	NC_032090.1	2221164	2221412	CAALFM_C210830WA	-
Clade 1-R unique LOH	chromosome 2	NC_032090.1	2221521	2223911	RDH54	SNF2 family N-terminal domain
Clade 1-R unique LOH	chromosome 2	NC_032090.1	2223908	2225521	CAALFM_C210850CA	Saccharomyces cerevisiae YDR049w
Clade 1-R unique LOH	chromosome 2	NC_032090.1	2225780	2226865	CAALFM_C210860CA	Belongs to the uroporphyrinogen decarboxylase family
Clade 1-R unique LOH	chromosome 2	NC_032090.1	2227315	2228484	CAALFM_C210870WA	May be involved in vacuolar sorting and osmoregulation
Clade 1-R unique LOH	chromosome 3	NC_032091.1	3828	4880	CAALFM_C300010CA
Clade 1-R unique LOH	chromosome 3	NC_032091.1	4903	8097	CAALFM_C300030CA
Clade 1-R unique LOH	chromosome 3	NC_032091.1	12190	12501	CAALFM_C300050CA
Clade 1-R unique LOH	chromosome 3	NC_032091.1	13756	14265	TLO7	Mediator complex subunit 2
Clade 1-R unique LOH	chromosome 3	NC_032091.1	15901	16308	RPS24	Belongs to the eukaryotic ribosomal protein eS24 family
Clade 1-R unique LOH	chromosome 3	NC_032091.1	16407	17105	CAALFM_C300100WA	Family of unknown function (DUF572)
Clade 1-R unique LOH	chromosome 3	NC_032091.1	17074	19533	SEC6	Exocyst complex component Sec6
Clade 1-R unique LOH	chromosome 3	NC_032091.1	17482	18108	CAALFM_C300120WA
Clade 1-R unique LOH	chromosome 3	NC_032091.1	19602	21179	CAALFM_C300130CA	LsmAD
Clade 1-R unique LOH	chromosome 3	NC_032091.1	19605	20204	CAALFM_C300140WA
Clade 1-R unique LOH	chromosome 3	NC_032091.1	20107	20643	CAALFM_C300150WA
Clade 1-R unique LOH	chromosome 3	NC_032091.1	21254	22687	CAALFM_C300160CA	Domain of unknown function (DUF4484)
Clade 1-R unique LOH	chromosome 3	NC_032091.1	22745	23092	CAALFM_C300170CA	Vacuolar transporter chaperone
Clade 1-R unique LOH	chromosome 3	NC_032091.1	23211	24971	DAL1	allantoinase
Clade 1-R unique LOH	chromosome 3	NC_032091.1	24430	24810	CAALFM_C300190WA	-
Clade 1-R unique LOH	chromosome 3	NC_032091.1	25109	26203	ETR1	reductase
Clade 1-R unique LOH	chromosome 3	NC_032091.1	26343	26975	CAALFM_C300210CA	Belongs to the peroxisomal membrane protein PXMP2 4 family
Clade 1-R unique LOH	chromosome 3	NC_032091.1	28278	30170	HGT19	Belongs to the major facilitator superfamily. Sugar transporter (TC 2.A.1.1) family
Clade 1-R unique LOH	chromosome 3	NC_032091.1	29708	30205	CAALFM_C300230CA
Clade 1-R unique LOH	chromosome 3	NC_032091.1	30220	31575	GLO3	Putative GTP-ase activating proteins for the small GTPase, ARF
Clade 1-R unique LOH	chromosome 3	NC_032091.1	31718	32992	TIM44	Essential component of the PAM complex, a complex required for the translocation of transit peptide-containing proteins from the inner membrane into the mitochondrial matrix in an ATP-dependent manner
Clade 1-R unique LOH	chromosome 3	NC_032091.1	33094	34464	BNA4	Catalyzes the hydroxylation of L-kynurenine (L-Kyn) to form 3-hydroxy-L-kynurenine (L-3OHKyn). Required for synthesis of quinolinic acid
Clade 1-R unique LOH	chromosome 3	NC_032091.1	34558	36054	CAALFM_C300270CA	regulation of vesicle fusion
Clade 1-R unique LOH	chromosome 3	NC_032091.1	36189	38813	ULP3	Ulp1 protease family, C-terminal catalytic domain
Clade 1-R unique LOH	chromosome 3	NC_032091.1	39195	40520	RPT2	Belongs to the AAA ATPase family
Clade 1-R unique LOH	chromosome 3	NC_032091.1	40606	42942	CAALFM_C300300WA	-
Clade 1-R unique LOH	chromosome 3	NC_032091.1	42951	43340	CAALFM_C300310CA	zinc-RING finger domain
Clade 1-R unique LOH	chromosome 3	NC_032091.1	45115	45879	RHR2	Haloacid dehalogenase-like hydrolase
Clade 1-R unique LOH	chromosome 3	NC_032091.1	46161	48251	UTP8	Utp8 family
Clade 1-R unique LOH	chromosome 3	NC_032091.1	48422	48775	CAALFM_C300340WA	Assembly factor required for Rieske Fe-S protein RIP1 incorporation into the cytochrome b-c1 (CIII) complex. Functions as a chaperone, binding to this subunit within the mitochondrial matrix and stabilizing it prior to its translocation and insertion into the late CIII dimeric intermediate within the mitochondrial inner membrane. Modulates the mitochondrial matrix zinc pool (By similarity)
Clade 1-R unique LOH	chromosome 3	NC_032091.1	48915	49538	TPT1	RNA 2'-phosphotransferase, Tpt1 / KptA family
Clade 1-R unique LOH	chromosome 3	NC_032091.1	51706	52413	CAALFM_C300360WA	-
Clade 1-R unique LOH	chromosome 3	NC_032091.1	52683	53342	BUD21	U3 snoRNA associated
Clade 1-R unique LOH	chromosome 3	NC_032091.1	53465	55492	CAALFM_C300380CA	to Saccharomyces cerevisiae DIA2 (YOR080W)
Clade 1-R unique LOH	chromosome 3	NC_032091.1	55651	56463	CAALFM_C300390WA	ZIP Zinc transporter
Clade 1-R unique LOH	chromosome 3	NC_032091.1	56493	59342	CAALFM_C300400CA	Domain of unknown function (DUF3336)
Clade 1-R unique LOH	chromosome 3	NC_032091.1	59698	60243	CAALFM_C300410CA
Clade 1-R unique LOH	chromosome 3	NC_032091.1	59837	62410	CAALFM_C300420WA	tRNase Z endonuclease
Clade 1-R unique LOH	chromosome 3	NC_032091.1	62513	63145	EST3	Component of the telomerase complex involved in telomere replication. Stimulates RNA DNA heteroduplex unwinding which favors the telomere replication by the telomerase (By similarity)
Clade 1-R unique LOH	chromosome 3	NC_032091.1	63282	63911	CAALFM_C300440WA
Clade 1-R unique LOH	chromosome 3	NC_032091.1	63988	65094	CAALFM_C300450CA	ribosomal protein
Clade 1-R unique LOH	chromosome 3	NC_032091.1	65437	66054	ATP5	Subunit 5 of the stator stalk of mitochondrial F1F0 ATP synthase which is a large evolutionarily conserved enzyme complex required for ATP synthesis
Clade 1-R unique LOH	chromosome 3	NC_032091.1	66463	67896	CAALFM_C300470WA	Saccharomyces cerevisiae YIL039W
Clade 1-R unique LOH	chromosome 3	NC_032091.1	68046	68837	DOT5	Redoxin
Clade 1-R unique LOH	chromosome 3	NC_032091.1	70068	71693	ESA1	Belongs to the MYST (SAS MOZ) family
Clade 1-R unique LOH	chromosome 3	NC_032091.1	71714	72883	CAALFM_C300500CA	RNA splicing
Clade 1-R unique LOH	chromosome 3	NC_032091.1	73019	74104	CAALFM_C300510WA	-
Clade 1-R unique LOH	chromosome 3	NC_032091.1	74279	74863	CAALFM_C300520WA	Belongs to the ubiquitin-conjugating enzyme family
Clade 1-R unique LOH	chromosome 3	NC_032091.1	74962	76422	CAALFM_C300530CA	Positively regulates the activity of the minus-end directed microtubule motor protein dynein. Plays a central role in positioning the mitotic spindle at the bud neck during cell division. Targets cytoplasmic dynein to microtubule plus ends, thereby promoting dynein-mediated microtubule sliding along the bud cortex and consequently the movement of the mitotic spindle to the bud neck
Clade 1-R unique LOH	chromosome 3	NC_032091.1	77128	77889	IST1	Regulator of Vps4 activity in the MVB pathway
Clade 1-R unique LOH	chromosome 3	NC_032091.1	78180	80270	HRK1	Protein tyrosine kinase
Clade 1-R unique LOH	chromosome 3	NC_032091.1	81718	83028	SOF1	Sof1-like domain
Clade 1-R unique LOH	chromosome 3	NC_032091.1	83705	85030	CAALFM_C300570CA	catalytic domain of ctd-like phosphatases
Clade 1-R unique LOH	chromosome 3	NC_032091.1	88912	92647	FLO9	Hyphally regulated cell wall protein
Clade 1-R unique LOH	chromosome 3	NC_032091.1	90951	91517	CAALFM_C300590WA
Clade 1-R unique LOH	chromosome 3	NC_032091.1	95652	97187	IFF11	Hyphally regulated cell wall protein
Clade 1-R unique LOH	chromosome 3	NC_032091.1	97647	98375	CAALFM_C300610WA	to Saccharomyces cerevisiae COG7 (YGL005C)
Clade 1-R unique LOH	chromosome 3	NC_032091.1	98473	98888	CAALFM_C300620CA	Cytochrome c oxidase assembly protein PET191
Clade 1-R unique LOH	chromosome 3	NC_032091.1	99338	103045	CAALFM_C300630WA	RAVE protein 1 C terminal
Clade 1-R unique LOH	chromosome 3	NC_032091.1	103831	105315	CAALFM_C300640WA	Pyridoxal-dependent decarboxylase conserved domain
Clade 1-R unique LOH	chromosome 3	NC_032091.1	107369	108898	NGT1	Ion channel regulatory protein UNC-93
Clade 1-R unique LOH	chromosome 3	NC_032091.1	109086	112745	CAALFM_C300660WA	RNA splicing
Clade 1-R unique LOH	chromosome 3	NC_032091.1	113161	115300	FKH2	Transcription factor
Clade 1-R unique LOH	chromosome 3	NC_032091.1	113161	113604	CAALFM_C300680CA	Transcription factor
Clade 1-R unique LOH	chromosome 3	NC_032091.1	116945	118288	SWD1	WD domain, G-beta repeat
Clade 1-R unique LOH	chromosome 3	NC_032091.1	118533	122573	VPS8	Golgi CORVET complex core vacuolar protein 8
Clade 1-R unique LOH	chromosome 3	NC_032091.1	123503	126820	CHS8	Chitin synthase
Clade 1-R unique LOH	chromosome 3	NC_032091.1	133119	135806	PMA1	plasma membrane ATPase
Clade 1-R unique LOH	chromosome 3	NC_032091.1	137630	139981	CAALFM_C300730WA	Pumilio-like repeats
Clade 1-R unique LOH	chromosome 3	NC_032091.1	140432	143014	LYS144	Fungal specific transcription factor domain
Clade 1-R unique LOH	chromosome 3	NC_032091.1	143568	144977	ERG4	reductase
Clade 1-R unique LOH	chromosome 3	NC_032091.1	145178	145921	SCL1	Belongs to the peptidase T1A family
Clade 1-R unique LOH	chromosome 3	NC_032091.1	146262	147626	HOS2	Belongs to the histone deacetylase family. HD Type 1 subfamily
Clade 1-R unique LOH	chromosome 3	NC_032091.1	148259	150694	CAALFM_C300790WA	Protein tyrosine kinase
Clade 1-R unique LOH	chromosome 3	NC_032091.1	155046	157730	MIH1	Rhodanese Homology Domain
Clade 1-R unique LOH	chromosome 3	NC_032091.1	157966	160686	FOX2	peroxisomal hydratase-dehydrogenase-epimerase
Clade 1-R unique LOH	chromosome 3	NC_032091.1	162847	165159	SCT1	Phosphate acyltransferases
Clade 1-R unique LOH	chromosome 3	NC_032091.1	165325	167637	CAALFM_C300830CA	DNA ligase
Clade 1-R unique LOH	chromosome 3	NC_032091.1	167936	168433	CAALFM_C300840CA	Altered inheritance of mitochondria protein 11
Clade 1-R unique LOH	chromosome 3	NC_032091.1	168880	171330	CAALFM_C300850CA	Pfam:DUF3812
Clade 1-R unique LOH	chromosome 3	NC_032091.1	173043	173678	CSE4	Histone H3
Clade 1-R unique LOH	chromosome 3	NC_032091.1	175316	178306	KGD1	2-oxoglutarate dehydrogenase E1 component
Clade 1-R unique LOH	chromosome 3	NC_032091.1	178624	180774	CAALFM_C300890CA	Putative serine esterase (DUF676)
Clade 1-R unique LOH	chromosome 3	NC_032091.1	181128	182009	AYR1	Belongs to the short-chain dehydrogenases reductases (SDR) family
Clade 1-R unique LOH	chromosome 3	NC_032091.1	183121	185799	CAALFM_C300910WA
Clade 1-R unique LOH	chromosome 3	NC_032091.1	187453	188250	ATO1	GPR1/FUN34/yaaH family
Clade 1-R unique LOH	chromosome 3	NC_032091.1	189352	190149	ATO2	GPR1/FUN34/yaaH family
Clade 1-R unique LOH	chromosome 3	NC_032091.1	191169	192854	CAALFM_C300940WA	Ring finger domain
Clade 1-R unique LOH	chromosome 3	NC_032091.1	193060	194184	CAALFM_C300950CA	Cyclophilin type peptidyl-prolyl cis-trans isomerase/CLD
Clade 1-R unique LOH	chromosome 3	NC_032091.1	194324	195466	CAALFM_C300960WA	Squalene/phytoene synthase
Clade 1-R unique LOH	chromosome 3	NC_032091.1	196070	196140	tG(UCC)1;gbkey=Gene;gene=tG(UCC)1;gene_biotype=tRNA;locus_tag=CAALFM_C300970WA
Clade 1-R unique LOH	chromosome 3	NC_032091.1	198697	201123	FLC1	ML-like domain
Clade 1-R unique LOH	chromosome 3	NC_032091.1	201335	202591	CAALFM_C300990CA	Saccharomyces cerevisiae YGL138c
Clade 1-R unique LOH	chromosome 3	NC_032091.1	202840	206472	BMS1	Protein of unknown function (DUF663)
Clade 1-R unique LOH	chromosome 3	NC_032091.1	209718	211511	CAALFM_C301020WA	-
Clade 1-R unique LOH	chromosome 3	NC_032091.1	211924	213378	ARP9	Belongs to the actin family
Clade 1-R unique LOH	chromosome 3	NC_032091.1	213598	215352	PRM9	-
Clade 1-R unique LOH	chromosome 3	NC_032091.1	214825	215352	CAALFM_C301050CA	-
Clade 1-R unique LOH	chromosome 3	NC_032091.1	216483	216692	CAALFM_C301060WA
Clade 1-R unique LOH	chromosome 3	NC_032091.1	216964	219954	CAALFM_C301070CA	to Saccharomyces cerevisiae CIN1 (YOR349W)
Clade 1-R unique LOH	chromosome 3	NC_032091.1	220263	220553	MRPL33	ribosomal protein
Clade 1-R unique LOH	chromosome 3	NC_032091.1	221731	221955	CAALFM_C301090WA	Cytochrome C oxidase assembly factor 2
Clade 1-R unique LOH	chromosome 3	NC_032091.1	222887	223546	CAALFM_C301100WA
Clade 1-R unique LOH	chromosome 3	NC_032091.1	223626	225776	CAALFM_C301110CA	Mitochondrial splicing apparatus component
Clade 1-R unique LOH	chromosome 3	NC_032091.1	226014	227075	CAALFM_C301120WA	Methyltransferase domain
Clade 1-R unique LOH	chromosome 3	NC_032091.1	227408	230062	CAALFM_C301130CA	Zinc-binding domain, present in Dystrophin, CREB-binding protein.
Clade 1-R unique LOH	chromosome 3	NC_032091.1	231342	232058	CAALFM_C301140WA	Thioredoxin
Clade 1-R unique LOH	chromosome 3	NC_032091.1	232663	233589	CAALFM_C301150CA	Sucrase/ferredoxin-like
Clade 1-R unique LOH	chromosome 3	NC_032091.1	236495	238651	MSS4	phosphatidylinositol-4-phosphate 5-kinase
Clade 1-R unique LOH	chromosome 3	NC_032091.1	239217	240671	CAALFM_C301170WA	Altered inheritance of mitochondria protein 24, mitochondrial
Clade 1-R unique LOH	chromosome 3	NC_032091.1	240894	244154	CAALFM_C301180CA	regulator medusa
Clade 1-R unique LOH	chromosome 3	NC_032091.1	248165	249589	CAALFM_C301190CA	Uncharacterised ACR, YagE family COG1723
Clade 1-R unique LOH	chromosome 3	NC_032091.1	249962	257464	UTP20	Down-regulated in metastasis
Clade 1-R unique LOH	chromosome 3	NC_032091.1	257541	258550	CAALFM_C301210CA	high mobility group
Clade 1-R unique LOH	chromosome 3	NC_032091.1	259791	260798	CAALFM_C301220WA	Fungal specific transcription factor domain
Clade 1-R unique LOH	chromosome 3	NC_032091.1	260834	261466	CAALFM_C301230CA	-
Clade 1-R unique LOH	chromosome 3	NC_032091.1	261805	261893	tR(CCU)1;gbkey=Gene;gene=tR(CCU)1;gene_biotype=tRNA;locus_tag=CAALFM_C301240CA
Clade 1-R unique LOH	chromosome 3	NC_032091.1	264875	268510	PMC1	This magnesium-dependent enzyme catalyzes the hydrolysis of ATP coupled with the transport of calcium
Clade 1-R unique LOH	chromosome 3	NC_032091.1	269315	271492	CAALFM_C301260CA
Clade 1-R unique LOH	chromosome 3	NC_032091.1	274498	275166	CAALFM_C301280WA	Possible lysine decarboxylase
Clade 1-R unique LOH	chromosome 3	NC_032091.1	275604	276449	NCE103	Reversible hydration of carbon dioxide
Clade 1-R unique LOH	chromosome 3	NC_032091.1	277446	280040	CAALFM_C301310WA	SNF2 family N-terminal domain
Clade 1-R unique LOH	chromosome 3	NC_032091.1	280383	282077	SGA1	Glucoamylase
Clade 1-R unique LOH	chromosome 3	NC_032091.1	285386	288133	ZCF8	GAL4-like Zn(II)2Cys6 (or C6 zinc) binuclear cluster DNA-binding domain
Clade 1-R unique LOH	chromosome 3	NC_032091.1	288691	290076	CAALFM_C301340WA	Belongs to the mitochondrial carrier (TC 2.A.29) family
Clade 1-R unique LOH	chromosome 3	NC_032091.1	290231	291043	URA3	Belongs to the OMP decarboxylase family
Clade 1-R unique LOH	chromosome 3	NC_032091.1	291479	293269	IRO1
Clade 1-R unique LOH	chromosome 3	NC_032091.1	294348	295271	PGA44	-
Clade 1-R unique LOH	chromosome 3	NC_032091.1	296783	300166	GEA2	exchange factor
Clade 1-R unique LOH	chromosome 3	NC_032091.1	301408	302595	END3	Component of the PAN1 actin cytoskeleton-regulatory complex required for the internalization of endosomes during actin-coupled endocytosis. The complex links the site of endocytosis to the cell membrane-associated actin cytoskeleton. Mediates uptake of external molecules and vacuolar degradation of plasma membrane proteins. Plays a role in the proper organization of the cell membrane-associated a…
Clade 1-R unique LOH	chromosome 3	NC_032091.1	302676	303515	ALI1	Belongs to the complex I 30 kDa subunit family
Clade 1-R unique LOH	chromosome 3	NC_032091.1	304687	305070	CAALFM_C301420CA	SCP-2 sterol transfer family
Clade 1-R unique LOH	chromosome 3	NC_032091.1	306714	307373	CAALFM_C301430WA	Involved in ribosome biogenesis, probably through modulation of rDNA transcription
Clade 1-R unique LOH	chromosome 3	NC_032091.1	307532	307839	CAALFM_C301440CA
Clade 1-R unique LOH	chromosome 3	NC_032091.1	307886	311137	MET18	RNAPII transcription regulator C-terminal
Clade 1-R unique LOH	chromosome 3	NC_032091.1	311442	312674	FOX3	Belongs to the thiolase family
Clade 1-R unique LOH	chromosome 3	NC_032091.1	315066	315707	ARF3	Belongs to the small GTPase superfamily. Arf family
Clade 1-R unique LOH	chromosome 3	NC_032091.1	315941	316663	RKI1	ketol-isomerase
Clade 1-R unique LOH	chromosome 3	NC_032091.1	317330	317890	RPS7A	Belongs to the eukaryotic ribosomal protein eS7 family
Clade 1-R unique LOH	chromosome 3	NC_032091.1	318169	320031	BZZ1	Fes/CIP4 homology domain
Clade 1-R unique LOH	chromosome 3	NC_032091.1	320814	322712	CAALFM_C301510WA	Uncharacterized conserved protein (DUF2183)
Clade 1-R unique LOH	chromosome 3	NC_032091.1	322839	323900	CAALFM_C301520CA	DRG Family Regulatory Proteins, Tma46
Clade 1-R unique LOH	chromosome 3	NC_032091.1	324169	332661	CAS4	Cell morphogenesis N-terminal
Clade 1-R unique LOH	chromosome 3	NC_032091.1	335765	336352	CAALFM_C301540WA	Hypoxia induced protein conserved region
Clade 1-R unique LOH	chromosome 3	NC_032091.1	336811	338214	TOS1	Putative TOS1-like glycosyl hydrolase (DUF2401)
Clade 1-R unique LOH	chromosome 3	NC_032091.1	342573	344876	CAALFM_C301560WA	RNA helicase
Clade 1-R unique LOH	chromosome 3	NC_032091.1	345322	347031	CAALFM_C301570WA	FGGY family of carbohydrate kinases, C-terminal domain
Clade 1-R unique LOH	chromosome 3	NC_032091.1	347678	349027	ZCF7	GAL4-like Zn(II)2Cys6 (or C6 zinc) binuclear cluster DNA-binding domain
Clade 1-R unique LOH	chromosome 3	NC_032091.1	349149	350831	CAALFM_C301590WA	GAL4-like Zn(II)2Cys6 (or C6 zinc) binuclear cluster DNA-binding domain
Clade 1-R unique LOH	chromosome 3	NC_032091.1	351734	352816	PPH21	serine threonine-protein phosphatase
Clade 1-R unique LOH	chromosome 3	NC_032091.1	353503	354663	CAALFM_C301610WA	NmrA-like family
Clade 1-R unique LOH	chromosome 3	NC_032091.1	354930	355490	CAALFM_C301620WA	OHCU decarboxylase
Clade 1-R unique LOH	chromosome 3	NC_032091.1	355874	357804	TFP1	subunit a
Clade 1-R unique LOH	chromosome 3	NC_032091.1	358102	359031	CAALFM_C301640CA	-
Clade 1-R unique LOH	chromosome 3	NC_032091.1	360108	360458	CAALFM_C301660WA
Clade 1-R unique LOH	chromosome 3	NC_032091.1	360537	361334	CAALFM_C301670WA
Clade 1-R unique LOH	chromosome 3	NC_032091.1	362632	363738	CAALFM_C301680CA	Mitochondrial K+-H+ exchange-related
Clade 1-R unique LOH	chromosome 3	NC_032091.1	365248	366450	CAALFM_C301690WA	Saccharomyces cerevisiae YDL133W
Clade 1-R unique LOH	chromosome 3	NC_032091.1	367274	369532	CDC53	Belongs to the cullin family
Clade 1-R unique LOH	chromosome 3	NC_032091.1	369832	371523	PPT1	Serine threonine-protein phosphatase
Clade 1-R unique LOH	chromosome 3	NC_032091.1	372130	375795	CAALFM_C301720CA	The coatomer is a cytosolic protein complex that binds to dilysine motifs and reversibly associates with Golgi non- clathrin-coated vesicles, which further mediate biosynthetic protein transport from the ER, via the Golgi up to the trans Golgi network
Clade 1-R unique LOH	chromosome 3	NC_032091.1	376289	377701	UTR2	Glycosyl hydrolases family 16
Clade 1-R unique LOH	chromosome 3	NC_032091.1	379671	380057	CAALFM_C301740CA
Clade 1-R unique LOH	chromosome 3	NC_032091.1	381920	384757	BRO1	Vacuolar protein-sorting protein BRO1
Clade 1-R unique LOH	chromosome 3	NC_032091.1	385547	387934	AFG3	of the mitochondrial inner membrane m-AAA protease that mediates degradation of misfolded or unassembled proteins and is also required for correct assembly of mitochondrial enzyme complexes
Clade 1-R unique LOH	chromosome 3	NC_032091.1	388103	389974	CAALFM_C301770CA	Centromere protein Scm3
Clade 1-R unique LOH	chromosome 3	NC_032091.1	390197	390463	CAALFM_C301780CA	Saccharomyces cerevisiae YLR218C
Clade 1-R unique LOH	chromosome 3	NC_032091.1	390676	394428	CAALFM_C301790CA	SNF2 family N-terminal domain
Clade 1-R unique LOH	chromosome 3	NC_032091.1	395037	396632	CAALFM_C301800CA	-
Clade 1-R unique LOH	chromosome 3	NC_032091.1	399010	400305	MNT1	Glycolipid 2-alpha-mannosyltransferase
Clade 1-R-α unique LOH	chromosome R	NC_032096.1	4884	6890	CAALFM_CR00010CA	-
Clade 1-R-α unique LOH	chromosome R	NC_032096.1	9111	9863	TLO1	Mediator complex subunit 2
Clade 1-R-α unique LOH	chromosome R	NC_032096.1	10308	10418	tL(CAA)6;gbkey=Gene;gene=tL(CAA)6;gene_biotype=tRNA;locus_tag=CAALFM_CR00030WA
Clade 1-R-α unique LOH	chromosome R	NC_032096.1	10646	11815	CAALFM_CR00040CA	Protein of unknown function (DUF3246)
Clade 1-R-α unique LOH	chromosome R	NC_032096.1	13684	14823	INO2	-
Clade 1-R-α unique LOH	chromosome R	NC_032096.1	14971	16827	CAALFM_CR00060CA	5' to 3' DNA replicative helicase recruited to paused replisomes to promote fork progression throughout nonhistone protein-DNA complexes, naturally occurring impediments that are encountered in each S phase where replication forks pauses. Required for timely replication of the telomere and subtelomeric DNA and for wild-type levels of telomeric silencing. Involved in DNA repair during stalled repl…
Clade 1-R-α unique LOH	chromosome R	NC_032096.1	16909	21366	BNR1	Formin Homology 2 Domain
Clade 1-R-α unique LOH	chromosome R	NC_032096.1	21385	24462	MIS12	C-1-tetrahydrofolate synthase
Clade 1-R-α unique LOH	chromosome R	NC_032096.1	24474	25163	CAALFM_CR00090CA	NAD(P)H-binding
Clade 1-R-α unique LOH	chromosome R	NC_032096.1	25279	27540	EPL1	Enhancer of polycomb-like protein
Clade 1-R-α unique LOH	chromosome R	NC_032096.1	28507	30687	CAALFM_CR00110WA	WD40 repeats
Clade 1-R-α unique LOH	chromosome R	NC_032096.1	30873	32402	MKC1	Mitogen-activated protein kinase
Clade 1-R-α unique LOH	chromosome R	NC_032096.1	33075	34247	CAALFM_CR00130CA	Aminotransferase class I and II
Clade 1-R-α unique LOH	chromosome R	NC_032096.1	36752	38833	REP1	NDT80 / PhoG like DNA-binding family
Clade 1-R-α unique LOH	chromosome R	NC_032096.1	39001	40227	POT1	Belongs to the thiolase family
Clade 1-R-α unique LOH	chromosome R	NC_032096.1	40843	41283	CAALFM_CR00160CA	-
Clade 1-R-α unique LOH	chromosome R	NC_032096.1	41616	43364	ZCF38	Fungal specific transcription factor domain
Clade 1-R-α unique LOH	chromosome R	NC_032096.1	43351	44739	CHT1	Belongs to the glycosyl hydrolase 18 family
Clade 1-R-α unique LOH	chromosome R	NC_032096.1	45583	48474	NGS1	Glycosyl hydrolase family 3 N terminal domain
Clade 1-R-α unique LOH	chromosome R	NC_032096.1	49655	51316	PCK1	Phosphoenolpyruvate carboxykinase
Clade 1-R-α unique LOH	chromosome R	NC_032096.1	52344	53912	ALK2	Belongs to the cytochrome P450 family
Clade 1-R-α unique LOH	chromosome R	NC_032096.1	54836	56452	CAALFM_CR00220WA	Belongs to the cytochrome P450 family
Clade 1-R-α unique LOH	chromosome R	NC_032096.1	56627	62170	CAALFM_CR00230WA	Nuclear pore complex scaffold, nucleoporins 186/192/205
Clade 1-R-α unique LOH	chromosome R	NC_032096.1	62271	62572	LSM6	Component of LSm protein complexes, which are involved in RNA processing and may function in a chaperone-like manner, facilitating the efficient association of RNA processing factors with their substrates. Component of the cytoplasmic LSM1-LSM7 complex, which is thought to be involved in mRNA degradation by activating the decapping step in the 5'-to-3' mRNA decay pathway. Component of the nuclear…
Clade 1-R-α unique LOH	chromosome R	NC_032096.1	62794	63164	ATP17	ATP synthase f chain, mitochondrial
Clade 1-R-α unique LOH	chromosome R	NC_032096.1	63737	67375	KIN2	Non-specific serine threonine protein kinase
Clade 1-R-α unique LOH	chromosome R	NC_032096.1	67399	67866	CAALFM_CR00270CA	heme oxygenase (decyclizing) activity
Clade 1-R-α unique LOH	chromosome R	NC_032096.1	67793	69016	CAALFM_CR00280CA	-
Clade 1-R-α unique LOH	chromosome R	NC_032096.1	72120	73049	CAALFM_CR00290WA	-
Clade 1-R-α unique LOH	chromosome R	NC_032096.1	73423	74526	CDA2	chitin deacetylase
Clade 1-R-α unique LOH	chromosome R	NC_032096.1	75931	76707	CAALFM_CR00310CA	-
Clade 1-R-α unique LOH	chromosome R	NC_032096.1	82153	83460	NAP1	Belongs to the nucleosome assembly protein (NAP) family
Clade 1-R-α unique LOH	chromosome R	NC_032096.1	83900	86197	PXA1	ABC transporter transmembrane region 2
Clade 1-R-α unique LOH	chromosome R	NC_032096.1	86887	87078	CAALFM_CR00340CA	mitochondrial respiratory chain complex I assembly
Clade 1-R-α unique LOH	chromosome R	NC_032096.1	88058	89263	CAALFM_CR00350WA	Belongs to the eukaryotic NMN adenylyltransferase family
Clade 1-R-α unique LOH	chromosome R	NC_032096.1	89445	91775	LEU1	Catalyzes the isomerization between 2-isopropylmalate and 3-isopropylmalate, via the formation of 2-isopropylmaleate
Clade 1-R-α unique LOH	chromosome R	NC_032096.1	92310	94889	CAALFM_CR00370WA	Belongs to the cullin family
Clade 1-R-α unique LOH	chromosome R	NC_032096.1	95282	96580	CAALFM_CR00380WA	NADH:flavin oxidoreductase / NADH oxidase family
Clade 1-R-α unique LOH	chromosome R	NC_032096.1	96952	102066	MMS22	Mus7/MMS22 family
Clade 1-R-α unique LOH	chromosome R	NC_032096.1	102094	104001	SWC4	SANT/Myb-like domain of DAMP1
Clade 1-R-α unique LOH	chromosome R	NC_032096.1	104225	105304	RTT109	Regulator of Ty1 transposition
Clade 1-R-α unique LOH	chromosome R	NC_032096.1	105862	107451	CAALFM_CR00420WA	Major Facilitator Superfamily
Clade 1-R-α unique LOH	chromosome R	NC_032096.1	107586	107855	CAALFM_CR00430CA	Belongs to the BolA IbaG family
Clade 1-R-α unique LOH	chromosome R	NC_032096.1	108217	112623	LRG1	Zinc-binding domain present in Lin-11, Isl-1, Mec-3.
Clade 1-R-α unique LOH	chromosome R	NC_032096.1	112872	112934	CAALFM_CR00450CA;gbkey=Gene;gene_biotype=snoRNA;locus_tag=CAALFM_CR00450CA
Clade 1-R-α unique LOH	chromosome R	NC_032096.1	115600	116151	CAALFM_CR00460CA	U3 small nucleolar ribonucleoprotein protein
Clade 1-R-α unique LOH	chromosome R	NC_032096.1	116814	118070	CAALFM_CR00470WA	Ribonuclease H protein
Clade 1-R-α unique LOH	chromosome R	NC_032096.1	118387	119088	MRPL6	Belongs to the universal ribosomal protein uL6 family
Clade 1-R-α unique LOH	chromosome R	NC_032096.1	119368	120249	CAALFM_CR00490WA	Belongs to the universal ribosomal protein uL3 family
Clade 1-R-α unique LOH	chromosome R	NC_032096.1	120697	120831	CAALFM_CR00500CA;gbkey=Gene;gene_biotype=snRNA;locus_tag=CAALFM_CR00500CA
Clade 1-R-α unique LOH	chromosome R	NC_032096.1	120977	121852	ADE1	Phosphoribosylaminoimidazole-succinocarboxamide synthase
Clade 1-R-α unique LOH	chromosome R	NC_032096.1	122317	125556	CRM1	CRM1 C terminal
Clade 1-R-α unique LOH	chromosome R	NC_032096.1	126526	127080	CAALFM_CR00530WA
Clade 1-R-α unique LOH	chromosome R	NC_032096.1	127168	128181	MDH1	Malate dehydrogenase
Clade 1-R-α unique LOH	chromosome R	NC_032096.1	130642	133365	NTH1	Alpha-trehalose glucohydrolase
Clade 1-R-α unique LOH	chromosome R	NC_032096.1	134039	135571	CAALFM_CR00570WA	Belongs to the FPP GGPP synthase family
Clade 1-R-α unique LOH	chromosome R	NC_032096.1	136149	136787	YRB1	Ran-binding domain
Clade 1-R-α unique LOH	chromosome R	NC_032096.1	137383	141375	PHO81	SPX domain
Clade 1-R-α unique LOH	chromosome R	NC_032096.1	141503	143776	CAALFM_CR00600CA	Protein of unknown function (DUF2013)
Clade 1-R-α unique LOH	chromosome R	NC_032096.1	145023	149603	IFF4	cell wall protein
Clade 1-R-α unique LOH	chromosome R	NC_032096.1	149870	151120	ARG1	argininosuccinate synthase
Clade 1-R-α unique LOH	chromosome R	NC_032096.1	152179	153792	CAALFM_CR00630WA	Transcription factor Vhr1
Clade 1-R-α unique LOH	chromosome R	NC_032096.1	155196	162011	ACC1	carboxylase
Clade 1-R-α unique LOH	chromosome R	NC_032096.1	163014	164153	CAALFM_CR00650WA	Belongs to the peptidase S8 family
Clade 1-R-α unique LOH	chromosome R	NC_032096.1	164515	165780	CAALFM_CR00660WA	Belongs to the peptidase S8 family
Clade 1-R-α unique LOH	chromosome R	NC_032096.1	165832	167064	CAALFM_CR00670CA	tRNA 2'-O-methyltransferase activity
Clade 1-R-α unique LOH	chromosome R	NC_032096.1	167245	168624	BUD22	BUD22
Clade 1-R-α unique LOH	chromosome R	NC_032096.1	168797	170080	CAALFM_CR00690CA	Glucosidase II beta subunit-like
Clade 1-R-α unique LOH	chromosome R	NC_032096.1	170219	171604	CAALFM_CR00700WA	-
Clade 1-R-α unique LOH	chromosome R	NC_032096.1	171645	172334	CAALFM_CR00710CA	Belongs to the short-chain dehydrogenases reductases (SDR) family
Clade 1-R-α unique LOH	chromosome R	NC_032096.1	171661	171984	CAALFM_CR00720WA
Clade 1-R-α unique LOH	chromosome R	NC_032096.1	172432	172504	tT(AGU)3;gbkey=Gene;gene=tT(AGU)3;gene_biotype=tRNA;locus_tag=CAALFM_CR00730CA
Clade 1-R-α unique LOH	chromosome R	NC_032096.1	172978	174627	BMT3	Protein of unknown function (DUF3589)
Clade 1-R-α unique LOH	chromosome R	NC_032096.1	175807	177243	CAALFM_CR00750CA	Histone demethylase that specifically demethylates 'Lys- 36' of histone H3, thereby playing a central role in histone code
Clade 1-R-α unique LOH	chromosome R	NC_032096.1	177792	181469	HYR4	Candida DB at Institut Pasteur
Clade 1-R-α unique LOH	chromosome R	NC_032096.1	182254	184239	GSY1	Transfers the glycosyl residue from UDP-Glc to the non- reducing end of alpha-1,4-glucan
Clade 1-R-α unique LOH	chromosome R	NC_032096.1	186234	189002	PWP2	periodic tryptophan protein
Clade 1-R-α unique LOH	chromosome R	NC_032096.1	189237	189632	CAALFM_CR00810WA	M-phase phosphoprotein 6
Clade 1-R-α unique LOH	chromosome R	NC_032096.1	189674	190655	CAALFM_CR00820CA	Uncharacterized protein family UPF0029
Clade 1-R-α unique LOH	chromosome R	NC_032096.1	191176	192171	CAALFM_CR00830WA	TPR repeat
Clade 1-R-α unique LOH	chromosome R	NC_032096.1	191346	191900	CAALFM_CR00840CA
Clade 1-R-α unique LOH	chromosome R	NC_032096.1	192172	197094	GSL2	synthase
Clade 1-R-α unique LOH	chromosome R	NC_032096.1	197957	198460	TMA19	Belongs to the TCTP family
Clade 1-R-α unique LOH	chromosome R	NC_032096.1	198806	199867	CAALFM_CR00870CA	Belongs to the DHHC palmitoyltransferase family
Clade 1-R-α unique LOH	chromosome R	NC_032096.1	200121	201206	CAALFM_CR00880WA	-
Clade 1-R-α unique LOH	chromosome R	NC_032096.1	201467	201727	CAALFM_CR00890CA	to Saccharomyces cerevisiae YLR099W-A
Clade 1-R-α unique LOH	chromosome R	NC_032096.1	202216	203886	TRM1	tRNA (guanine(26)-N(2))-dimethyltransferase
Clade 1-R-α unique LOH	chromosome R	NC_032096.1	206330	206494	CAALFM_CR00910WA
Clade 1-R-α unique LOH	chromosome R	NC_032096.1	207723	208721	CCE1	Mitochondrial resolvase Ydc2 / RNA splicing MRS1
Clade 1-R-α unique LOH	chromosome R	NC_032096.1	210182	210634	ATO10	GPR1/FUN34/yaaH family
Clade 1-R-α unique LOH	chromosome R	NC_032096.1	215621	216148	ATO9	GPR1/FUN34/yaaH family
Clade 1-R-α unique LOH	chromosome R	NC_032096.1	216776	218971	CAALFM_CR00980CA	Flavoprotein
Clade 1-R-α unique LOH	chromosome R	NC_032096.1	221203	221703	CAALFM_CR00990WA	Catalytic component of the signal peptidase complex (SPC), which catalyzes the cleavage of N-terminal signal sequences of proteins targeted to the endoplasmic reticulum. Signal peptide cleavage occurs during the translocation (cotranslationally or post-translationally) through the translocon pore into the endoplasmic reticulum
Clade 1-R-α unique LOH	chromosome R	NC_032096.1	221874	225995	SLN1	His Kinase A (phosphoacceptor) domain
Clade 1-R-α unique LOH	chromosome R	NC_032096.1	227653	228033	TEN1	Telomere capping, CST complex subunit
Clade 1-R-α unique LOH	chromosome R	NC_032096.1	228566	230386	CAALFM_CR01020CA
Clade 1-R-α unique LOH	chromosome R	NC_032096.1	231760	234396	DAL81	Fungal specific transcription factor domain
Clade 1-R-α unique LOH	chromosome R	NC_032096.1	234556	235158	ARC19	Functions as actin-binding component of the Arp2 3 complex which is involved in regulation of actin polymerization and together with an activating nucleation-promoting factor (NPF) mediates the formation of branched actin networks. Seems to contact the mother actin filament
Clade 1-R-α unique LOH	chromosome R	NC_032096.1	235391	237199	CAALFM_CR01050CA	FF domain
Clade 1-R-α unique LOH	chromosome R	NC_032096.1	238178	239416	LAG1	Ceramide synthase
Clade 1-R-α unique LOH	chromosome R	NC_032096.1	239879	240880	CAALFM_CR01070WA	Nuclear distribution protein NUDE
Clade 1-R-α unique LOH	chromosome R	NC_032096.1	241115	247618	CAALFM_CR01080WA	Saccharomyces cerevisiae
Clade 1-R-α unique LOH	chromosome R	NC_032096.1	248128	250674	CAALFM_CR01090WA	-
Clade 1-R-α unique LOH	chromosome R	NC_032096.1	250793	251212	CAALFM_CR01100CA	Cytochrome c oxidase-assembly factor COX23, mitochondrial
Clade 1-R-α unique LOH	chromosome R	NC_032096.1	251455	253125	SRP54	Binds to the signal sequence of presecretory protein when they emerge from the ribosomes and transfers them to TRAM (translocating chain-associating membrane protein)
Clade 1-R-α unique LOH	chromosome R	NC_032096.1	253261	253995	CAALFM_CR01120CA	Functions as a component of the DNA-binding general transcription factor complex TFIID and the transcription regulatory histone acetylation (HAT) complexes SAGA and SLIK. Binding of TFIID to a promoter (with or without TATA element) is the initial step in preinitiation complex (PIC) formation. TFIID plays a key role in the regulation of gene expression by RNA polymerase II through different activ…
Clade 1-R-α unique LOH	chromosome R	NC_032096.1	254233	258486	CAALFM_CR01130WA	Zinc-ribbon, C4HC2 type
Clade 1-R-α unique LOH	chromosome R	NC_032096.1	258558	259598	ERG27	3-keto-steroid reductase
Clade 1-R-α unique LOH	chromosome R	NC_032096.1	259797	262358	CTF18	Rad17 cell cycle checkpoint protein
Clade 1-R-α unique LOH	chromosome R	NC_032096.1	269855	274990	CAALFM_CR01170WA	Domain Homologous to E6-AP Carboxyl Terminus with
Clade 1-R-α unique LOH	chromosome R	NC_032096.1	275359	276201	CAALFM_CR01180WA	F-actin-capping proteins bind in a Ca(2 )-independent manner to the fast growing ends of actin filaments (barbed end) thereby blocking the exchange of subunits at these ends. Unlike other capping proteins (such as gelsolin and severin), these proteins do not sever actin filaments
Clade 1-R-α unique LOH	chromosome R	NC_032096.1	276255	276551	SFT1	to Saccharomyces cerevisiae SFT1 (YKL006C-A)
Clade 1-R-α unique LOH	chromosome R	NC_032096.1	277552	278730	OYE22	Potential NADH-dependent flavin oxidoreductase
Clade 1-R-α unique LOH	chromosome R	NC_032096.1	278915	280411	HSE1	Component of the ESCRT-0 complex which is the sorting receptor for ubiquitinated cargo proteins at the multivesicular body (MVB)
Clade 1-R-α unique LOH	chromosome R	NC_032096.1	282664	284229	CAALFM_CR01220WA	Major Facilitator Superfamily
Clade 1-R-α unique LOH	chromosome R	NC_032096.1	288278	290905	CDC27	Anaphase-promoting complex, cyclosome, subunit 3
Clade 1-R-α unique LOH	chromosome R	NC_032096.1	291720	295238	BOI2	Sterile alpha motif.
Clade 1-R-α unique LOH	chromosome R	NC_032096.1	299565	299870	CAALFM_CR01250CA
Clade 1-R-α unique LOH	chromosome R	NC_032096.1	300879	303074	CAALFM_CR01260WA	Belongs to the nonaspanin (TM9SF) (TC 9.A.2) family
Clade 1-R-α unique LOH	chromosome R	NC_032096.1	303468	305003	FTH2	iron permease
Clade 1-R-α unique LOH	chromosome R	NC_032096.1	305767	306345	CAALFM_CR01280CA	Phosphatidylglycerol phosphatidylinositol transfer protein
Clade 1-R-α unique LOH	chromosome R	NC_032096.1	307230	310298	CWH43	Frag1/DRAM/Sfk1 family
Clade 1-R-α unique LOH	chromosome R	NC_032096.1	310826	311203	CAALFM_CR01300WA	NADH-ubiquinone oxidoreductase 12 kda subunit
Clade 1-R-α unique LOH	chromosome R	NC_032096.1	311996	313136	ATP3	ATP synthase subunit gamma
Clade 1-R-α unique LOH	chromosome R	NC_032096.1	313501	316497	CAALFM_CR01320CA	STAS domain
Clade 1-R-α unique LOH	chromosome R	NC_032096.1	318322	321771	CPA2	Carbamoyl-phosphate synthetase large chain, oligomerisation domain
Clade 1-R-α unique LOH	chromosome R	NC_032096.1	322485	324131	CAALFM_CR01340WA	Ion transporter
Clade 1-R-α unique LOH	chromosome R	NC_032096.1	324493	325374	CAALFM_CR01350CA	Soluble NSF attachment protein, SNAP
Clade 1-R-α unique LOH	chromosome R	NC_032096.1	325668	326258	CAALFM_CR01360WA	Nnf1
Clade 1-R-α unique LOH	chromosome R	NC_032096.1	326329	327291	CAALFM_CR01370CA	Ribosomal_S15
Clade 1-R-α unique LOH	chromosome R	NC_032096.1	327526	330459	CAALFM_CR01380WA	-
Clade 1-R-α unique LOH	chromosome R	NC_032096.1	330749	331477	MGE1	Essential component of the PAM complex, a complex required for the translocation of transit peptide-containing proteins from the inner membrane into the mitochondrial matrix in an ATP-dependent manner
Clade 1-R-α unique LOH	chromosome R	NC_032096.1	332022	333152	LYS12	Homoisocitrate dehydrogenase
Clade 1-R-α unique LOH	chromosome R	NC_032096.1	333193	334479	CAALFM_CR01410CA	WD domain, G-beta repeat
Clade 1-R-α unique LOH	chromosome R	NC_032096.1	334910	336898	CAALFM_CR01420WA	Myb DNA-binding like
Clade 1-R-α unique LOH	chromosome R	NC_032096.1	337258	337875	CAALFM_CR01430WA	GPI-GlcNAc transferase complex, PIG-H component
Clade 1-R-α unique LOH	chromosome R	NC_032096.1	338122	338310	CAALFM_CR01440CA
Clade 1-R-α unique LOH	chromosome R	NC_032096.1	339491	339606	tL(UAA)2;gbkey=Gene;gene=tL(UAA)2;gene_biotype=tRNA;locus_tag=CAALFM_CR01450CA
Clade 1-R-α unique LOH	chromosome R	NC_032096.1	341030	341995	CSP37	37 kDa cell surface protein
Clade 1-R-α unique LOH	chromosome R	NC_032096.1	342520	344247	PRS	prolyl-tRNA synthetase
Clade 1-R-α unique LOH	chromosome R	NC_032096.1	344477	344854	CAALFM_CR01490CA	Necessary for protein translocation in the endoplasmic reticulum
Clade 1-R-α unique LOH	chromosome R	NC_032096.1	345897	348482	PIN4	RNA recognition motif
Clade 1-R-α unique LOH	chromosome R	NC_032096.1	349038	349379	CAALFM_CR01510CA
Clade 1-R-α unique LOH	chromosome R	NC_032096.1	349630	351381	PTC2	Serine/threonine phosphatases, family 2C, catalytic domain
Clade 1-R-α unique LOH	chromosome R	NC_032096.1	352937	353272	CAALFM_CR01530CA
Clade 1-R-α unique LOH	chromosome R	NC_032096.1	353346	355763	SAS3	Belongs to the MYST (SAS MOZ) family
Clade 1-R-α unique LOH	chromosome R	NC_032096.1	355983	357224	CAALFM_CR01550CA	TatD related DNase
Clade 1-R-α unique LOH	chromosome R	NC_032096.1	357404	358150	CAALFM_CR01560WA	DnaJ molecular chaperone homology domain
Clade 1-R-α unique LOH	chromosome R	NC_032096.1	358522	359118	CAALFM_CR01570WA	Peptidyl-tRNA hydrolase PTH2
Clade 1-R-α unique LOH	chromosome R	NC_032096.1	359334	361136	DOT6	SANT SWI3, ADA2, N-CoR and TFIIIB'' DNA-binding domains
Clade 1-R-α unique LOH	chromosome R	NC_032096.1	361874	363512	TRP2	Anthranilate synthase component
Clade 1-R-α unique LOH	chromosome R	NC_032096.1	363823	366783	CAALFM_CR01600CA	-
Clade 1-R-α unique LOH	chromosome R	NC_032096.1	367035	368150	SHP1	Domain present in Saccharomyces cerevisiae Shp1, Drosophila melanogaster eyes closed gene (eyc), and vertebrate p47.
Clade 1-R-α unique LOH	chromosome R	NC_032096.1	368747	371050	MET6	Methyltransferase
Clade 1-R-α unique LOH	chromosome R	NC_032096.1	372034	373998	CAALFM_CR01630CA	Belongs to the cation transport ATPase (P-type) (TC 3.A.3) family
Clade 1-R-α unique LOH	chromosome R	NC_032096.1	374212	375279	CAALFM_CR01640CA	Belongs to the cation transport ATPase (P-type) (TC 3.A.3) family
Clade 1-R-α unique LOH	chromosome R	NC_032096.1	377249	377905	URA5	Orotate phosphoribosyltransferase
Clade 1-R-α unique LOH	chromosome R	NC_032096.1	378021	378848	SEC65	Signal recognition particle
Clade 1-R-α unique LOH	chromosome R	NC_032096.1	379272	380720	CAALFM_CR01670WA	C3HC zinc finger-like
Clade 1-R-α unique LOH	chromosome R	NC_032096.1	380831	383137	CDC4	Cell division control protein 4
Clade 1-R-α unique LOH	chromosome R	NC_032096.1	384286	387579	CDC60	synthetase
Clade 1-R-α unique LOH	chromosome R	NC_032096.1	387843	390590	CAALFM_CR01700CA	Pfam:RRM_6
Clade 1-R-α unique LOH	chromosome R	NC_032096.1	390661	391524	CAALFM_CR01710WA	to Saccharomyces cerevisiae TMA23 (YMR269W)
Clade 1-R-α unique LOH	chromosome R	NC_032096.1	391750	394848	CAALFM_CR01720WA	Sorting nexin C terminal
Clade 1-R-α unique LOH	chromosome R	NC_032096.1	395478	396188	IFU5	Domain with 2 conserved Trp (W) residues
Clade 1-R-α unique LOH	chromosome R	NC_032096.1	396471	396890	MCI4	ETC complex I subunit conserved region
Clade 1-R-α unique LOH	chromosome R	NC_032096.1	397246	397878	SEC4	GTP-binding protein
Clade 1-R-α unique LOH	chromosome R	NC_032096.1	398686	400464	FRS1	Phenylalanyl-tRNA synthetase
Clade 1-R-α unique LOH	chromosome R	NC_032096.1	400727	403447	CAALFM_CR01770CA	Protein of unknown function (DUF726)
Clade 1-R-α unique LOH	chromosome R	NC_032096.1	404537	405496	CAALFM_CR01780WA	Putative SAM-dependent methyltransferase
Clade 1-R-α unique LOH	chromosome R	NC_032096.1	405497	407908	CAALFM_CR01790CA	ATPase domain of DNA mismatch repair MUTS family
Clade 1-R-α unique LOH	chromosome R	NC_032096.1	408029	409024	HST2	Belongs to the sirtuin family. Class I subfamily
Clade 1-R-α unique LOH	chromosome R	NC_032096.1	409235	410230	CAALFM_CR01810CA	NAD dependent epimerase/dehydratase family
Clade 1-R-α unique LOH	chromosome R	NC_032096.1	410663	413719	CAALFM_CR01820WA	Domain of unknown function (DUF3441)
Clade 1-R-α unique LOH	chromosome R	NC_032096.1	414010	415965	PTR2	Peptide transporter PTR2
Clade 1-R-α unique LOH	chromosome R	NC_032096.1	420757	422253	HNM3	Amino acid permease
Clade 1-R-α unique LOH	chromosome R	NC_032096.1	422477	423115	CAALFM_CR01910CA	AAA domain
Clade 1-R-α unique LOH	chromosome R	NC_032096.1	423365	424666	CAALFM_CR01920WA	Belongs to the class-III pyridoxal-phosphate-dependent aminotransferase family
Clade 1-R-α unique LOH	chromosome R	NC_032096.1	425221	426345	BIO2	Biotin synthase
Clade 1-R-α unique LOH	chromosome R	NC_032096.1	427487	428386	CAALFM_CR01950WA	RNA polymerase I
Clade 1-R-α unique LOH	chromosome R	NC_032096.1	428526	429932	MRS2	High-conductance magnesium-selective channel that mediates the influx of magnesium into the mitochondrial matrix. Essential for the splicing of mRNA group II introns in mitochondria by affecting mitochondrial magnesium concentrations, which are critical for group II intron splicing. It also suppresses a variety of mitochondrial intron mutations and its absence may disturb the assembly of mitochon…
Clade 1-R-α unique LOH	chromosome R	NC_032096.1	430298	431046	VMA4	subunit e
Clade 1-R-α unique LOH	chromosome R	NC_032096.1	431374	432228	CRC1	Belongs to the mitochondrial carrier (TC 2.A.29) family
Clade 1-R-α unique LOH	chromosome R	NC_032096.1	433224	435581	SPC98	spindle pole body component
Clade 1-R-α unique LOH	chromosome R	NC_032096.1	436061	437755	HEM1	Belongs to the class-II pyridoxal-phosphate-dependent aminotransferase family
Clade 1-R-α unique LOH	chromosome R	NC_032096.1	440887	443238	OPT1	oligopeptide transporter
Clade 1-R-α unique LOH	chromosome R	NC_032096.1	445207	446703	CAALFM_CR02030CA	Belongs to the class I-like SAM-binding methyltransferase superfamily. RsmB NOP family
Clade 1-R-α unique LOH	chromosome R	NC_032096.1	447150	449222	PRK1	Protein tyrosine kinase
Clade 1-R-α unique LOH	chromosome R	NC_032096.1	449417	451918	HDA1	histone deacetylase
Clade 1-R-α unique LOH	chromosome R	NC_032096.1	452957	453880	CAALFM_CR02060WA	Phosphoglycerate mutase family
Clade 1-R-α unique LOH	chromosome R	NC_032096.1	454017	455027	ADH5	alcohol dehydrogenase
Clade 1-R-α unique LOH	chromosome R	NC_032096.1	456551	456671	tL(AAG)1;gbkey=Gene;gene=tL(AAG)1;gene_biotype=tRNA;locus_tag=CAALFM_CR02080WA
Clade 1-R-α unique LOH	chromosome R	NC_032096.1	456872	458434	CET1	polynucleotide 5' dephosphorylation
Clade 1-R-α unique LOH	chromosome R	NC_032096.1	458808	459412	CAALFM_CR02100CA	Putative tRNA binding domain
Clade 1-R-α unique LOH	chromosome R	NC_032096.1	459667	462309	MCM6	Belongs to the MCM family
Clade 1-R-α unique LOH	chromosome R	NC_032096.1	462365	463117	CAALFM_CR02120CA	zinc finger
Clade 1-R-α unique LOH	chromosome R	NC_032096.1	463707	464792	ECM4	Glutathione S-transferase, C-terminal domain
Clade 1-R-α unique LOH	chromosome R	NC_032096.1	465453	466273	RSR1	Ras subfamily of RAS small GTPases
Clade 1-R-α unique LOH	chromosome R	NC_032096.1	467256	469313	MDL1	ABC transporter transmembrane region
Clade 1-R-α unique LOH	chromosome R	NC_032096.1	470534	475072	UGT51C1	sterol 3-beta-glucosyltransferase
Clade 1-R-α unique LOH	chromosome R	NC_032096.1	475602	476831	MET2	alpha/beta hydrolase fold
Clade 1-R-α unique LOH	chromosome R	NC_032096.1	478027	479415	PHO113	Belongs to the histidine acid phosphatase family
Clade 1-R-α unique LOH	chromosome R	NC_032096.1	479677	482430	SEF1	Fungal specific transcription factor domain
Clade 1-R-α unique LOH	chromosome R	NC_032096.1	484025	485110	RAD51	Required both for recombination and for the repair of DNA damage caused by X-rays
Clade 1-R-α unique LOH	chromosome R	NC_032096.1	490308	493292	CAALFM_CR02210WA	Kinase-like
Clade 1-R-α unique LOH	chromosome R	NC_032096.1	493892	496609	OPT3	oligopeptide transporter
Clade 1-R-α unique LOH	chromosome R	NC_032096.1	499907	502696	OPT2	oligopeptide transporter
Clade 1-R-α unique LOH	chromosome R	NC_032096.1	504777	507014	CEX1	Saccharomyces cerevisiae
Clade 1-R-α unique LOH	chromosome R	NC_032096.1	507449	508468	CAALFM_CR02260CA	-
Clade 1-R-α unique LOH	chromosome R	NC_032096.1	508632	509357	CAALFM_CR02270CA	-
Clade 1-R-α unique LOH	chromosome R	NC_032096.1	510499	511347	PGA23
Clade 1-R-α unique LOH	chromosome R	NC_032096.1	511771	512280	PGA22
Clade 1-R-α unique LOH	chromosome R	NC_032096.1	512524	514905	CAALFM_CR02300CA	Vacuolar sorting protein 9 (VPS9) domain
Clade 1-R-α unique LOH	chromosome R	NC_032096.1	515738	515811	tV(AAC)3;gbkey=Gene;gene=tV(AAC)3;gene_biotype=tRNA;locus_tag=CAALFM_CR02310CA
Clade 1-R-α unique LOH	chromosome R	NC_032096.1	516594	516683	CAALFM_CR02320WA;gbkey=Gene;gene_biotype=snoRNA;locus_tag=CAALFM_CR02320WA
Clade 1-R-α unique LOH	chromosome R	NC_032096.1	516753	517862	KAR4	Belongs to the MT-A70-like family
Clade 1-R-α unique LOH	chromosome R	NC_032096.1	518245	519572	CAALFM_CR02340WA	-
Clade 1-R-α unique LOH	chromosome R	NC_032096.1	520042	522621	GEF2	chloride channel
Clade 1-R-α unique LOH	chromosome R	NC_032096.1	525541	526779	IDP2	Belongs to the isocitrate and isopropylmalate dehydrogenases family
Clade 1-R-α unique LOH	chromosome R	NC_032096.1	527702	528628	ERG25	Belongs to the sterol desaturase family
Clade 1-R-α unique LOH	chromosome R	NC_032096.1	528825	529232	CAALFM_CR02380CA	Membrane magnesium transporter
Clade 1-R-α unique LOH	chromosome R	NC_032096.1	530045	532714	CAALFM_CR02390WA	-
Clade 1-R-α unique LOH	chromosome R	NC_032096.1	533719	535104	PHO112	Belongs to the histidine acid phosphatase family
Clade 1-R-α unique LOH	chromosome R	NC_032096.1	535397	538387	CAALFM_CR02410WA
Clade 1-R-α unique LOH	chromosome R	NC_032096.1	538766	539575	CAALFM_CR02420WA	Fcf1
Clade 1-R-α unique LOH	chromosome R	NC_032096.1	539688	542237	CAALFM_CR02430CA	ZnF_NFX
Clade 1-R-α unique LOH	chromosome R	NC_032096.1	542623	542955	CAALFM_CR02440WA
Clade 1-R-α unique LOH	chromosome R	NC_032096.1	544683	546848	CAALFM_CR02460WA	Leucine-rich repeats, outliers
Clade 1-R-α unique LOH	chromosome R	NC_032096.1	547329	547457	CAALFM_CR02470WA;gbkey=Gene;gene_biotype=snoRNA;locus_tag=CAALFM_CR02470WA
Clade 1-R-α unique LOH	chromosome R	NC_032096.1	550905	552005	OPT4	oligopeptide transporter
Clade 1-R-α unique LOH	chromosome R	NC_032096.1	552462	554012	CAALFM_CR02500WA	-
Clade 1-R-α unique LOH	chromosome R	NC_032096.1	556957	560259	CAALFM_CR02510WA	Zinc-finger of C2H2 type
Clade 1-R-α unique LOH	chromosome R	NC_032096.1	560832	561227	RPC19	I and III
Clade 1-R-α unique LOH	chromosome R	NC_032096.1	561929	564680	DBP2	ATP-dependent RNA helicase involved nonsense-mediated mRNA decay and ribosome biogenesis through rRNA processing
Clade 1-R-α unique LOH	chromosome R	NC_032096.1	566051	568717	CHO2	Catalyzes the first step of the methylation pathway of phosphatidylcholine biosynthesis, the SAM-dependent methylation of phosphatidylethanolamine (PE) to phosphatidylmonomethylethanolamine (PMME)
Clade 1-R-α unique LOH	chromosome R	NC_032096.1	568818	569693	CAALFM_CR02550CA	3' exoribonuclease family, domain 1
Clade 1-R-α unique LOH	chromosome R	NC_032096.1	570071	573043	ASG1	Transcription factor
Clade 1-R-α unique LOH	chromosome R	NC_032096.1	574720	575925	CAALFM_CR02570CA	Alpha/beta hydrolase family
Clade 1-R-α unique LOH	chromosome R	NC_032096.1	576979	577929	PAN6	Pantoate-beta-alanine ligase
Clade 1-R-α unique LOH	chromosome R	NC_032096.1	578065	581277	CAALFM_CR02590CA	Helicase associated domain (HA2) Add an annotation
Clade 1-R-α unique LOH	chromosome R	NC_032096.1	581329	581982	CAALFM_CR02600WA	-
Clade 1-R-α unique LOH	chromosome R	NC_032096.1	582048	583778	CAALFM_CR02610CA	Nucleoporin complex subunit 54
Clade 1-R-α unique LOH	chromosome R	NC_032096.1	584443	584970	CAALFM_CR02620CA	Accessory subunit of the mitochondrial membrane respiratory chain NADH dehydrogenase (Complex I), that is believed not to be involved in catalysis. Complex I functions in the transfer of electrons from NADH to the respiratory chain. The immediate electron acceptor for the enzyme is believed to be ubiquinone
Clade 1-R-α unique LOH	chromosome R	NC_032096.1	585248	586093	CAALFM_CR02630CA	COG (conserved oligomeric Golgi) complex component, COG2

## Sheet: Table S05
Table S5. Association between Erg11p substitutions detected in C. albicans and azole susceptibilities, using S. cerevisiae and/or C. albicans models, from literature review and in this study.
References	Genetic model	Erg11p substitutions involved for verificationa	Fluconazole MIC (mg/L)	MIC fold-change	Susceptibility interpretation
This study	S. cerevisiae W303-1a	WT	16	WT	Not applicable
This study	S. cerevisiae W303-1a	A114S	32	2	Not applicable
This study	S. cerevisiae W303-1a	T123I	64	4	Not applicable
This study	S. cerevisiae W303-1a	Y132H	64	4	Not applicable
This study	S. cerevisiae W303-1a	K143R	128	8	Not applicable
This study	S. cerevisiae W303-1a	F145L	64	4	Not applicable
This study	S. cerevisiae W303-1a	Y257H	64	4	Not applicable
This study	S. cerevisiae W303-1a	L301S	32	2	Not applicable
This study	S. cerevisiae W303-1a	S405F	64	4	Not applicable
This study	S. cerevisiae W303-1a	G448E	64	4	Not applicable
This study	S. cerevisiae W303-1a	A114S, Y257H	128	8	Not applicable
This study	S. cerevisiae W303-1a	T123I, Y132H	256	16	Not applicable
This study	S. cerevisiae W303-1a	Y132H, S405F	256	16	Not applicable
This study	S. cerevisiae W303-1a	Y132H, G448E	128	8	Not applicable
Wu et al. 20171	S. cerevisiae INVsc-1	WT	16	WT	Not applicable
Wu et al. 20171	S. cerevisiae INVsc-1	T123I	64	4	Not applicable
Wu et al. 20171	S. cerevisiae INVsc-1	Y132H	64	4	Not applicable
Flowers et al. 20152	C. albicans SC5314	WT	0.25	WT	S
Flowers et al. 20152	C. albicans SC5314	Y132F	2	8	S
Flowers et al. 20152	C. albicans SC5314	K143R	4	16	SDD
Flowers et al. 20152	C. albicans SC5314	F145L	1	4	S
Flowers et al. 20152	C. albicans SC5314	S405F	2	8	S
Flowers et al. 20152	C. albicans SC5314	D446E	1	4	S
Flowers et al. 20152	C. albicans SC5314	G448E	1	4	S
Flowers et al. 20152	C. albicans SC5314	F449V	1	4	S
Flowers et al. 20152	C. albicans SC5314	G450E	1	4	S
Flowers et al. 20152	C. albicans SC5314	G464S	1	4	S
Flowers et al. 20152	C. albicans SC5314	K143R, E266D	4	16	SDD
Flowers et al. 20152	C. albicans SC5314	Y132F, F145L	4	16	SDD
Flowers et al. 20152	C. albicans SC5314	I483V, G450E	2	8	S
Flowers et al. 20152	C. albicans SC5314	Y132F, K143R	8	32	R
Flowers et al. 20152	C. albicans SC5314	F145L, E266D	1	4	S
Flowers et al. 20152	C. albicans SC5314	D278N. G464S	4	16	SDD
Flowers et al. 20152	C. albicans SC5314	E266D, G464S	1	4	S
Flowers et al. 20152	C. albicans SC5314	M258L, G464S	2	8	S
Flowers et al. 20152	C. albicans SC5314	G307S, G450E	4	16	SDD
Xiang et al. 20133	S. cerevisiae INVsc-1	WT	16	WT	Not applicable
Xiang et al. 20133	S. cerevisiae INVsc-1	A114S	64	4	Not applicable
Xiang et al. 20133	S. cerevisiae INVsc-1	Y132F	256	16	Not applicable
Xiang et al. 20133	S. cerevisiae INVsc-1	Y132H	64	4	Not applicable
Xiang et al. 20133	S. cerevisiae INVsc-1	K143Q	>256	>16	Not applicable
Xiang et al. 20133	S. cerevisiae INVsc-1	K143R	>256	>16	Not applicable
Xiang et al. 20133	S. cerevisiae INVsc-1	Y257H	128	8	Not applicable
Xiang et al. 20133	S. cerevisiae INVsc-1	E260V	16	1	Not applicable
Xiang et al. 20133	S. cerevisiae INVsc-1	N435V	32	2	Not applicable
Xiang et al. 20133	S. cerevisiae INVsc-1	G448E	128	8	Not applicable
Xiang et al. 20133	S. cerevisiae INVsc-1	G472R	16	1	Not applicable
Xiang et al. 20133	S. cerevisiae INVsc-1	D502E	32	2	Not applicable
Zhao et al. 20124	C. albicans CAI4	WT	0.25	WT	S
Zhao et al. 20124	C. albicans CAI4	Y257H	1	4	S
Zhao et al. 20124	S. cerevisiae INVsc-1	WT	32	WT	Not applicable
Zhao et al. 20124	S. cerevisiae INVsc-1	Y257H	128	4	Not applicable
Abbreviations: MIC, minimum inhibitory concentration; WT, wild-type; S, susceptible; SDD, susceptible-dose dependent; R, resistant.
Note: a Bold font indicated verified amino acid substitutions that are able to cause increase of azole MICs
References
1. Wu Y, Gao N, Li C, Gao J, Ying C. A newly identified amino acid substitution T123I in the 14alpha-demethylase (Erg11p) of Candida albicans confers azole resistance. FEMS Yeast Res 17, (2017).
2. Flowers SA, Colon B, Whaley SG, Schuler MA, Rogers PD. Contribution of clinically derived mutations in ERG11 to azole resistance in Candida albicans. Antimicrob Agents Chemother 59, 450-460 (2015).
3. Xiang MJ, et al. Erg11 mutations associated with azole resistance in clinical isolates of Candida albicans. FEMS Yeast Res 13, 386-393 (2013).
4. Zhao J, Xu Y, Li C. Association of T916C (Y257H) mutation in Candida albicans ERG11 with fluconazole resistance. Mycoses 56, 315-320 (2013).

## Sheet: Table S06
Table S6. Relative proportion of fluconazole-SDD/R isolates in major phylogenetic clades detected from China in the study, versus that reported by Odds et al. from a global C. albicans collection.
Clades	Odds et al.1			This study
	No. of isolates that was		Fluconazole-SDD/R rate	No. of isolates that was		Fluconazole-SDD/R rate
	In total	Fluconazole-SDD/R		In total	Fluconazole-SDD/R
Clade 1	227	25	0.11	58	36	0.621
Clade 2	104	5	0.048	0	0	N/A
Clade 3	55	8	0.146	11	0	0
Clade 4	80	4	0.05	15	0	0
Clade 5	141	18	0.128	0	0	N/A
Clade 11	29	3	0.103	4	0	0
Total	636	63	0.099	370	54	0.146
Abbreviations: N/A, not applicable; SDD/R, susceptible dose-dependent/resistant.
Reference:
1. Odds FC. In Candida albicans, resistance to flucytosine and terbinafine is linked to MAT locus homozygosity and multilocus sequence typing clade 1. FEMS yeast research 9, 1091-1101 (2009).

## Sheet: Table S07
Table S7. Changes in expression level of important azole-non-susceptible-related genes amongst 33 selected Clade 1/Cluster E strains, and their correlation with azole susceptibility phenotypes, ERG11 genotypes and important substitutions identified in Tac1p.
Isolate	Cluster	Azole MIC (mg/L), and interpretation				Erg11p important substitutions	Tac1 important substitutions	Gene expression fold-changea
		Fluconazole	Voriconazole	Itraconazole	Posaconazole			ERG11	CDR1	CDR2	MDR1	FLU1	CYTb
F0122	Clade 1-R-α	16, R	0.25, I	0.25, NWT	0.25, NWT	Y257H, A114S	A736V	1.331	2.076	19.776	1.114	2.306	10.379
F0153	Clade 1-R-α	16, R	0.5, I	0.5, NWT	0.5, NWT	Y257H, A114S	A736V	1.958	7.126	318.092	2.109	2.593	37.887
F0157	Clade 1-R-α	32, R	1, R	1, NWT	1, NWT	Y257H, A114S	A736V	0.912	4.238	259.359	2.226	1.782	6.099
F0202	Clade 1-R-α	32, R	1, R	0.5, NWT	0.5, NWT	Y257H, A114S	A736V	2.592	8.159	390.504	1.793	2.789	2.847
F0304	Clade 1-R-α	16, R	1, R	0.5, NWT	0.5, NWT	Y257H, A114S	A736V	2.4	7.36	133.13	1.647	0.852	5.228
F0382	Clade 1-R-α	32, R	1, R	0.5, NWT	1, NWT	Y257H, A114S	A736V	3.249	0.755667	36.742	3.1	5.245	3.223
F0404	Clade 1-R-α	32, R	1, R	0.5, NWT	1, NWT	Y257H, A114S	A736V	1.384	4.858	219.236	1.089	1.408	2.902
F3176	Clade 1-R-α	8, R	0.5, I	0.25, NWT	0.25, NWT	Y257H, A114S	A736V	1.1	2.287	17.209	2.487	3.694	1.467
F0289	Clade 1-R-α	4, SDD	0.25, I	0.25, NWT	0.12, NWT	Y257H, A114S	A736V	2.172	2.681	21.777	0.958	1.609	8.806
F0146	Clade 1-R-β	64, R	8, R	1, NWT	0.5, NWT	Y132H	R693K	1.21	5.423	135.972	1.378	1.747	8.114
F0248	Clade 1-R-β	32, R	4, R	0.5, NWT	0.5, NWT	Y132H	L704F	0.989	9.779	412.164	2.01	3.612	5.126
F0360	Clade 1-R-β	4, SDD	0.25, I	0.03, WT	0.015, WT	Y132H	None	1.515	2.451	4.044	2.35	3.594	41.932
F0245	Clade 1-R-β	2, S	0.12, S	0.06, WT	0.015, WT	Y132H	None	1.289	1.243	1.943	2.063	5.584	2.354
F0358	Clade 1-R-β	1, S	0.12, S	0.015, WT	0.008, WT	Y132H	None	1.129	2.877	2.895	1.247	2.598	18.771
F3126	Clade 1-R-β	1, S	0.12, S	0.015, WT	0.015, WT	Y132H	None	1.502	2.859	2.131	2.225	2.26	6.736
F3128	Clade 1-R-β	2, S	0.12, S	0.06, WT	0.015, WT	Y132H	None	1.336	2.501	2.417	2.209	2.919	10.835
F3132	Clade 1-R-β	1, S	0.12, S	0.06, WT	0.015, WT	Y132H	None	1.457	2.571	2.414	2.039	2.546	7.335
F3142	Clade 1-R-β	0.5, S	0.008, S	0.03, WT	0.03, WT	Y132H	None	4.057	0.82	2.697	2.073	2.603	1.641
F0250	Clade 1-R	32, R	1, R	0.25, NWT	0.12, NWT	Y132H, T123I	E461K	4.886	2.064	18.77	2.446	6.315	3.311
F0374	Clade 1-R	256, R	8, R	0.5, NWT	1, NWT	Y132H, T123I	None	2.262	2.727	2.822	2.783	3.471	11.519
F0376	Clade 1-R	64, R	2, R	0.5, NWT	0.25, NWT	Y132H, T123I	None	3.419	1.891	2.164	2.79	2.237	9.677
F0129	Clade 1-R	32, R	2, R	0.5, NWT	0.12, NWT	Y132H, T123I, K143R	None	3.479	1.415	2.044	2.155	4.722	27.404
F0247	Clade 1-R	0.5, S	0.008, S	0.06, WT	0.015, WT	None	None	2.259	1.749	2.43	1.458	3.899	2.849
F0272	Clade 1-R	0.25, S	0.008, S	0.015, WT	0.015, WT	None	None	2.015	0.722	1.08	1.483	2.596	2.258
F0427	Clade 1-R	0.25, S	0.008, S	0.03, WT	0.015, WT	None	None	2.148	0.669	0.991	1.686	3.28	2.2
F0401	Clade 1	16, R	0.12, S	0.25, NWT	0.25, NWT	F145L, A114V	H263Y	2.246	3.911	76.115	2.144	3.579	2.303
F3184	Clade 1	16, R	0.25, I	0.5, NWT	0.5, NWT	F145L, A114V	H263Y	0.946	2.99	65.641	2.241	3.233	4.308
F0184	Clade 1	0.25, S	0.008, S	0.03, WT	0.015, WT	None	None	2.534	1.668	1.743	2.424	4.443	3
F0207	Clade 1	0.25, S	0.008, S	0.03, WT	0.015, WT	None	None	1.767	1.496	2.504	1.952	6.985	2.625
F0252	Clade 1	0.5, S	0.008, S	0.06, WT	0.015, WT	None	None	3.456	0.836	1.594	2.901	5.382	3.453
F0300	Cluster E	0.5, S	0.008, S	0.03, WT	0.015, WT	None	None	2.163	1.553	1.744	1.913	1.576	8.321
F3218	Cluster E	0.5, S	0.03, S	0.06, WT	0.03, WT	None	None	3.576	2.991	2.061	3.014	3.833	3.128
F3316	Cluster E	0.12, S	0.008, S	0.06, WT	0.03, WT	None	None	1.357	1.704	4.982	3.275	5.172	7.045
Abbreviations: MIC, minimum inhibitory concentration; S, susceptible; I, intermediate; SDD, susceptible-dose dependent; R, resistant; WT, wild-type; NWT, non-wild-type; NS, non-susceptible.
Note: aGene expression fold-change was calculated using ΔΔCT methods, using C. albicans SC5314 as reference strain and ACT gene as an internal control

## Sheet: Table S08
Table S8. Review of previous literatures reporting C. albicans isolates carrying Erg11p substitutions A114S and Y257H.
Reference no.	No. of isolates with A114S + Y257H Erg11p substitutions	Azole susceptibility	Geographic origin
1-3	14	I/SDD/R/NWT	China
4	3	I/SDD/R/NWT	China
5-6	2	I/SDD/R/NWT	China
7	7	I/SDD/R/NWT	China
8	14	I/SDD/R/NWT	China
References：
1. Xu Y, Chen L, Li C. Susceptibility of clinical isolates of Candida species to fluconazole and detection of Candida albicans ERG11 mutations. J Antimicrob Chemother 61, 798-804 (2008).
2. Xu Y, Sheng F, Zhao J, Chen L, Li C. ERG11 mutations and expression of resistance genes in fluconazole-resistant Candida albicans isolates. Arch Microbiol 197, 1087-1093 (2015).
3. Zhao J, Xu Y, Li C. Association of T916C (Y257H) mutation in Candida albicans ERG11 with fluconazole resistance. Mycoses 56, 315-320 (2013).
4. Zhang H, et al. Screening the in vitro susceptibility of posaconazole in clinical isolates of Candida spp. and Aspergillus spp. and analyzing the sequence of ERG11 or CYP51A in non-wild-type isolates from China. Diagn Microbiol Infect Dis 95, 166-170 (2019).
5. Liu JY, Shi C, Wang Y, Li WJ, Zhao Y, Xiang MJ. Mechanisms of azole resistance in Candida albicans clinical isolates from Shanghai, China. Res Microbiol 166, 153-161 (2015).
6. Xiang MJ, et al. Erg11 mutations associated with azole resistance in clinical isolates of Candida albicans. FEMS Yeast Res 13, 386-393 (2013).
7. Hu L, et al. Genetic and phenotypic characterization of Candida albicans strains isolated from infectious disease patients in Shanghai. J Med Microbiol 64, 74-83 (2015).
8. Chen LM, Xu YH, Zhou CL, Zhao J, Li CY, Wang R. Overexpression of CDR1 and CDR2 genes plays an important role in fluconazole resistance in Candida albicans with G487T and T916C mutations. J Int Med Res 38, 536-545 (2010).

## Sheet: Table S09
Table S9. Proportion of Clade 1-R and Clade 1-R-α isolates detected in different years.
Year	Total no. of strains in this study	No. of Clade 1-R strains (%)	No. of Clade 1-R-α strains (%)
2010	13	3 (23.1%)	1 (7.6%)
2011	14	1 (7.1%)	0 (0.0%)
2012	42	5 (11.9%)	1 (2.3%)
2013	100	16 (16.0%)	3 (3.0%)
2014	110	12 (10.9%)	2 (1.8%)
2015	64	7 (10.9%)	2 (3.1%)
2016	27	0 (0.0%)	0 (0.0%)
Total	370	44 (11.9%)	9 (2.4%)

## Sheet: Table S10
Table S10. Clinical breakpoints (CBPs) and epidemiological cutoff values (ECVs) for interpreting antifungal susceptibility testing results of C. albicans isolates applied in this study.
	Antifungals	Susceptible (mg/L)	Susceptible dose-dependent (mg/L)	Intermediate (mg/L)	Resistant (mg/L)	Wild-type (mg/L)	Non-wild-type (mg/L)	Reference
Candida albicans	Fluconazole	≤2	4	—	≥8	—	—	1
Candida albicans	Voriconazole	≤0.12	—	0.25-0.5	≥1	—	—	2
Candida albicans	Itraconazole	—	—	—	—	≤0.12	>0.12	3
Candida albicans	Posaconazole	—	—	—	—	≤0.06	>0.06	2
Candida albicans	Caspofungin	≤0.25	—	0.5	≥1	—	—	1
Candida albicans	Micafungin	≤0.25	—	0.5	≥1	—	—	1
Candida albicans	Anidulafungin	≤0.25	—	0.5	≥1	—	—	1
Candida albicans	5-Flucytosine	—	—	—	—	≤1	>1	3
Candida albicans	Amphotericin B	—	—	—	—	≤2	>2	2
References
1. CLSI. M60. Performance standards for antifungal susceptibility testing of yeasts, 1st edition (2017).
2. CLSI. M59. Epidemiological cutoff values for antifungal susceptibility testing, 2nd Edition. (2018).
3. Xiao M, et al. Distribution and Antifungal Susceptibility of Candida Species Causing Candidemia in China: An Update From the CHIF-NET Study. J Infect Dis 221, S139-S147 (2020).

[truncated: 1 more sheets: Table S11]
